# Supplementary material for: Monoclinic polymorph of 4-[(1H-benz­imidazol-1-yl)meth­yl]benzoic acid
Source: Acta Crystallogr Sect E Struct Rep Online. 2011 Sep 30;67(Pt 10):o2787. doi: 10.1107/S1600536811039043 (PMC3201311; doi:10.1107/S1600536811039043)
Supplement: Supplementary file 3 [file e-67-o2787-Isup3.hkl]

# 
# h,k,l, Fc-squared, Fo-squared, sigma(Fo-squared) and status flag 
# 
data_I
_shelx_title ' 1 in P2(1)/c' 
_shelx_refln_list_code          4 
_shelx_F_calc_maximum      125.07 
_exptl_crystal_F_000       528.00 
_reflns_d_resolution_high  0.8410 
 
loop_ 
 _symmetry_equiv_pos_as_xyz 
 'x, y, z' 
 '-x, y+1/2, -z+1/2' 
 '-x, -y, -z' 
 'x, -y-1/2, z-1/2' 
 
_cell_length_a    10.4349 
_cell_length_b    14.3603 
_cell_length_c     8.2922 
_cell_angle_alpha  90.000 
_cell_angle_beta   96.925 
_cell_angle_gamma  90.000 
 
_shelx_F_squared_multiplier     1.000 
 
loop_ 
 _refln_index_h 
 _refln_index_k 
 _refln_index_l 
 _refln_F_squared_calc 
 _refln_F_squared_meas 
 _refln_F_squared_sigma 
 _refln_observed_status 
   1   0   0     1734.36     1704.85     22.78 o 
   2   0   0        0.01        0.74      1.09 o 
   3   0   0      244.99      215.04      8.04 o 
   4   0   0     1212.62     1169.56     30.90 o 
   5   0   0      132.86      142.03     19.64 o 
   6   0   0      109.73      107.52     13.18 o 
   7   0   0      224.53      246.77     17.65 o 
   8   0   0       90.11       75.61     19.10 o 
   9   0   0     1246.56     1210.20     63.97 o 
  10   0   0       53.47       52.33     19.27 o 
  11   0   0        3.40        6.74     10.25 o 
  12   0   0       15.31       17.64     14.84 o 
   1   1   0       11.05       12.97      1.35 o 
   2   1   0      754.84      704.16     11.73 o 
   3   1   0      601.97      549.24     10.22 o 
   4   1   0       75.20       64.84      5.06 o 
   5   1   0      242.58      243.65      9.96 o 
   6   1   0        2.49        2.95      2.14 o 
   7   1   0      133.04      123.28     12.55 o 
   8   1   0      659.02      673.36     25.31 o 
   9   1   0     1401.79     1391.71     38.85 o 
  10   1   0       60.17       66.16     14.59 o 
  11   1   0        2.76        2.02      6.60 o 
  12   1   0        4.69        3.62      8.21 o 
   0   2   0       57.99       71.59      5.77 o 
   1   2   0       68.64       66.00      2.92 o 
   2   2   0        6.55        6.23      1.39 o 
   3   2   0     1483.58     1422.36     20.72 o 
   4   2   0      154.97      161.94      7.42 o 
   5   2   0      448.26      453.63     13.50 o 
   6   2   0       76.66       64.24      7.05 o 
   7   2   0       96.22       93.57      9.27 o 
   8   2   0      287.93      285.31     14.11 o 
   9   2   0      191.07      179.43     17.28 o 
  10   2   0      137.13      167.79     22.58 o 
  11   2   0       49.33       52.83     14.07 o 
  12   2   0        1.26       11.78      9.17 o 
   1   3   0    11029.98    10106.21    278.47 o 
   2   3   0      775.22      789.24     10.83 o 
   3   3   0     1741.01     1727.80     18.24 o 
   4   3   0      461.93      499.79     12.90 o 
   5   3   0      643.08      699.53     16.94 o 
   6   3   0      182.72      177.23      9.61 o 
   7   3   0       18.44       24.30      5.11 o 
   8   3   0       13.84        9.81      4.23 o 
   9   3   0       96.26       97.22     10.90 o 
  10   3   0      181.30      182.92     18.77 o 
  11   3   0      101.57       95.85     18.71 o 
  12   3   0        2.59        0.67      7.00 o 
   0   4   0     8789.56     8079.50    609.61 o 
   1   4   0     7610.47     7040.26    232.45 o 
   2   4   0      907.51      899.02     13.41 o 
   3   4   0      613.16      681.30     14.44 o 
   4   4   0       73.83       79.43      5.77 o 
   5   4   0      729.57      797.46     15.92 o 
   6   4   0        2.96        3.82      2.67 o 
   7   4   0        3.53        3.36      2.99 o 
   8   4   0       94.68      109.48     10.91 o 
   9   4   0       85.29       80.19     10.05 o 
  10   4   0        0.22       -1.50      3.20 o 
  11   4   0        1.37       -2.76      4.61 o 
   1   5   0      751.90      743.86     16.99 o 
   2   5   0      355.63      357.44     10.26 o 
   3   5   0       83.73       92.03      5.20 o 
   4   5   0      838.59      885.80     17.94 o 
   5   5   0       68.90       72.70      6.28 o 
   6   5   0        2.66        1.59      2.21 o 
   7   5   0       29.60       26.14      4.72 o 
   8   5   0       74.93       63.03      8.54 o 
   9   5   0        9.25        8.40      4.56 o 
  10   5   0        0.25       -1.98      3.51 o 
  11   5   0        0.47        5.78      7.81 o 
   0   6   0      233.88      209.62     18.33 o 
   1   6   0       18.97       14.23      2.85 o 
   2   6   0       29.68       30.86      4.04 o 
   3   6   0        8.60       12.89      2.69 o 
   4   6   0      126.10      129.17      6.94 o 
   5   6   0      221.02      228.30      9.29 o 
   6   6   0        4.16        1.30      2.31 o 
   7   6   0      194.20      189.86     12.21 o 
   8   6   0      296.22      279.27     14.58 o 
   9   6   0        7.74        2.26      4.50 o 
  10   6   0       72.28       70.59     11.86 o 
  11   6   0       62.85       48.11     19.61 o 
   1   7   0      590.02      551.46     13.70 o 
   2   7   0       87.23       83.71      6.53 o 
   3   7   0      442.22      445.84     11.58 o 
   4   7   0      142.33      146.87      7.51 o 
   5   7   0       20.37       20.17      3.92 o 
   6   7   0        7.92        7.64      3.14 o 
   7   7   0        0.20       -0.35      2.79 o 
   8   7   0      127.44      112.26     13.75 o 
   9   7   0       26.33       17.67      6.83 o 
  10   7   0       36.10       27.80     10.79 o 
  11   7   0       10.70       12.80     12.53 o 
   0   8   0      980.03     1089.53     75.38 o 
   1   8   0      626.02      651.18     35.56 o 
   2   8   0      166.77      159.58      8.41 o 
   3   8   0        1.77        0.70      1.84 o 
   4   8   0      223.57      235.51      9.53 o 
   5   8   0      114.50      118.70      8.75 o 
   6   8   0       43.82       35.58      6.27 o 
   7   8   0      147.32      143.56     14.83 o 
   8   8   0        3.13        5.72      5.94 o 
   9   8   0       50.64       49.57     13.10 o 
  10   8   0        1.14        4.04      6.74 o 
   1   9   0        8.43       12.56      3.43 o 
   2   9   0      285.55      268.78     11.39 o 
   3   9   0       88.32       95.04      7.41 o 
   4   9   0       20.78       21.37      4.79 o 
   5   9   0      110.90      103.82     11.95 o 
   6   9   0        0.97       -0.06      3.71 o 
   7   9   0       82.04       88.13     15.63 o 
   8   9   0       30.78       31.22     14.32 o 
   9   9   0      114.65       99.14     17.86 o 
  10   9   0        3.02        4.11      6.49 o 
   0  10   0       52.99       45.54      8.78 o 
   1  10   0       36.23       32.02      5.35 o 
   2  10   0      287.91      278.43     12.21 o 
   3  10   0        4.06        1.83      3.46 o 
   4  10   0      108.97      121.23     15.57 o 
   5  10   0       30.99       31.27      7.35 o 
   6  10   0        7.36        5.71      6.28 o 
   7  10   0      102.73      106.56     17.33 o 
   8  10   0        3.38        6.57      6.78 o 
   9  10   0        2.82        1.22      6.02 o 
   1  11   0       37.17       35.43      5.89 o 
   2  11   0        0.26        1.04      3.34 o 
   3  11   0        0.00       -0.17      3.58 o 
   4  11   0     1278.05     1276.32     34.99 o 
   5  11   0      349.38      321.49     18.61 o 
   6  11   0       66.27       76.37     14.71 o 
   7  11   0       24.68       25.31     10.05 o 
   8  11   0        1.38        5.05      6.75 o 
   9  11   0        4.03        3.60      7.10 o 
   0  12   0      124.05      135.09     25.33 o 
   1  12   0       37.71       49.11      8.70 o 
   2  12   0        0.82       -0.17      3.56 o 
   3  12   0        4.25        6.52      4.67 o 
   4  12   0      190.92      185.40     17.21 o 
   5  12   0      169.41      194.72     18.12 o 
   6  12   0        4.79        3.20      6.19 o 
   7  12   0        3.99       -1.77      6.16 o 
   8  12   0       76.64       56.20     14.54 o 
   1  13   0      104.55      111.90     17.30 o 
   2  13   0       10.16        5.47      6.58 o 
   3  13   0       32.60       32.68      8.09 o 
   4  13   0       94.73       99.04     13.32 o 
   5  13   0        2.12       -2.40      5.18 o 
   6  13   0        9.19       12.62      8.10 o 
   7  13   0        7.19        6.78      6.84 o 
   0  14   0       74.47       87.39     23.59 o 
   1  14   0        0.22        2.35      6.06 o 
   2  14   0        1.31        0.80      5.34 o 
   3  14   0       50.94       56.14     13.46 o 
   4  14   0        7.56        0.07      5.80 o 
   5  14   0       89.48       90.46     25.40 o 
   6  14   0        3.43       11.63      8.31 o 
   7  14   0        1.09        7.22      7.83 o 
   1  15   0       24.05       27.49     10.71 o 
   2  15   0       20.16       21.71      9.59 o 
   3  15   0        6.98        5.85      7.12 o 
   4  15   0        0.28        3.13      6.57 o 
   5  15   0        3.24       -4.73      7.76 o 
   0  16   0      107.80       81.64     23.90 o 
   1  16   0        5.24        0.75      6.79 o 
   2  16   0        1.87        2.16      6.84 o 
   3  16   0        5.32        5.54      7.67 o 
   4  16   0        2.86        3.61     10.96 o 
   1  17   0        3.80       -2.25      6.86 o 
 -12   1   1        1.84        2.02      6.09 o 
 -11   1   1        9.88        9.47      6.14 o 
 -10   1   1        0.00        0.83      4.14 o 
  -9   1   1      154.30      148.72     14.04 o 
  -8   1   1        4.73        5.43      3.67 o 
  -7   1   1      253.30      236.68     10.39 o 
  -6   1   1      171.73      169.20      8.08 o 
  -5   1   1     1155.69     1186.45     29.84 o 
  -4   1   1       99.82       90.31      5.30 o 
  -3   1   1      190.92      198.77      7.45 o 
  -2   1   1        0.72        1.14      0.95 o 
  -1   1   1     7918.63     7218.76    332.57 o 
   0   1   1      417.62      391.97     20.96 o 
   1   1   1     4087.96     3807.56    128.89 o 
   2   1   1      266.80      271.51     16.00 o 
   3   1   1       89.38       85.76     10.54 o 
   4   1   1       86.39       93.02      7.76 o 
   5   1   1       53.12       55.69      9.17 o 
   6   1   1      125.82      161.69     26.84 o 
   7   1   1        6.61       11.13      5.53 o 
   8   1   1      928.66      900.24     37.33 o 
   9   1   1      212.80      224.90     24.87 o 
  10   1   1        5.47        2.53      5.79 o 
  11   1   1       93.74       81.53     17.42 o 
  12   1   1        1.76       -1.16      7.19 o 
 -12   2   1       14.03       14.19      7.30 o 
 -11   2   1       32.47       44.11     10.48 o 
 -10   2   1      416.53      403.59     22.73 o 
  -9   2   1       11.03        9.70      5.24 o 
  -8   2   1      562.23      515.82     16.51 o 
  -7   2   1      180.48      188.67      9.59 o 
  -6   2   1       45.12       49.08      5.59 o 
  -5   2   1        1.55        0.00      1.56 o 
  -4   2   1      541.21      537.99     11.60 o 
  -3   2   1      326.04      320.44      6.34 o 
  -2   2   1       34.93       37.04      2.89 o 
  -1   2   1     5637.82     5330.79    162.29 o 
   0   2   1     2810.75     2592.37    120.66 o 
   1   2   1      385.14      384.94     12.11 o 
   2   2   1     2402.80     2283.01     59.28 o 
   3   2   1       11.69       10.84      2.43 o 
   4   2   1     5938.55     6045.12    138.33 o 
   5   2   1        0.35        1.07      1.86 o 
   6   2   1       83.84       89.28     10.04 o 
   7   2   1        3.34        0.47      4.92 o 
   8   2   1       23.86       18.26      7.90 o 
   9   2   1       52.91       42.72     11.53 o 
  10   2   1       61.42       75.28     20.12 o 
  11   2   1       49.20       33.92     12.49 o 
  12   2   1       28.56       31.76     12.78 o 
 -12   3   1        0.52        1.36      5.59 o 
 -11   3   1       92.68       90.79     14.15 o 
 -10   3   1       30.11       22.48      7.63 o 
  -9   3   1       14.84       13.37      4.83 o 
  -8   3   1      131.18      133.41     11.60 o 
  -7   3   1       53.96       51.00      6.25 o 
  -6   3   1        8.99        4.45      2.48 o 
  -5   3   1     1108.43     1156.24     19.71 o 
  -4   3   1     1780.27     1849.48     18.34 o 
  -3   3   1      699.16      679.08      9.94 o 
  -2   3   1      138.92      134.19      4.04 o 
  -1   3   1      138.81      134.45      7.16 o 
   0   3   1      139.22      125.30      4.31 o 
   1   3   1     9392.67     8864.19    215.39 o 
   2   3   1     3148.24     3114.72     32.87 o 
   3   3   1     1531.97     1548.09     20.19 o 
   4   3   1       16.22       23.24      3.80 o 
   5   3   1      157.76      194.41      9.48 o 
   6   3   1       29.14       42.43      6.03 o 
   7   3   1       24.71       33.75      6.13 o 
   8   3   1        0.00       -1.57      3.24 o 
   9   3   1      127.21      133.93     19.34 o 
  10   3   1       15.11       11.94      8.08 o 
  11   3   1        0.48       -0.66      5.84 o 
 -12   4   1       57.93       68.75     14.18 o 
 -11   4   1       12.49       15.61      7.35 o 
 -10   4   1        0.84       -0.28      4.52 o 
  -9   4   1       11.00        7.65      4.36 o 
  -8   4   1      255.26      230.76     12.80 o 
  -7   4   1      378.62      393.66     15.28 o 
  -6   4   1      883.39      944.71     17.73 o 
  -5   4   1        2.75        3.12      1.87 o 
  -4   4   1      988.74     1015.05     18.22 o 
  -3   4   1        0.65        1.73      1.34 o 
  -2   4   1     1548.85     1539.21     25.58 o 
  -1   4   1       69.19       71.76      5.71 o 
   0   4   1     2797.96     2596.80    113.05 o 
   1   4   1     3967.09     3767.05     92.37 o 
   2   4   1     2135.72     2129.48     29.94 o 
   3   4   1      564.07      580.22     11.48 o 
   4   4   1      126.49      114.99      7.14 o 
   5   4   1        3.78        7.84      3.01 o 
   6   4   1      190.04      175.63     10.05 o 
   7   4   1       30.22       29.96      5.81 o 
   8   4   1       57.29       60.43      8.38 o 
   9   4   1      665.50      610.59     33.31 o 
  10   4   1       56.04       63.37     14.77 o 
  11   4   1        0.82       -1.55      5.84 o 
 -11   5   1        3.92        4.19      8.02 o 
 -10   5   1       34.61       37.08      9.21 o 
  -9   5   1       13.58       15.81      5.47 o 
  -8   5   1      201.29      194.55     12.46 o 
  -7   5   1       16.01       17.29      4.66 o 
  -6   5   1      111.51      113.45      7.57 o 
  -5   5   1      442.74      463.35     11.99 o 
  -4   5   1      593.69      607.41     13.54 o 
  -3   5   1      316.16      315.56      8.40 o 
  -2   5   1      194.66      199.57     11.40 o 
  -1   5   1       36.76       37.34      3.19 o 
   0   5   1     4299.80     4101.12    169.07 o 
   1   5   1     1982.27     1895.57     68.88 o 
   2   5   1       11.14        8.92      1.90 o 
   3   5   1     1199.01     1265.59     19.28 o 
   4   5   1      273.46      287.50      9.45 o 
   5   5   1     1289.01     1363.82     22.06 o 
   6   5   1       59.34       61.88      6.51 o 
   7   5   1       13.75       11.41      4.18 o 
   8   5   1        0.98       -0.63      3.17 o 
   9   5   1       31.55       32.67      8.35 o 
  10   5   1       12.14        7.46      5.98 o 
  11   5   1        0.04        1.41      6.36 o 
 -11   6   1       42.01       33.16     17.06 o 
 -10   6   1       15.68        8.58      6.93 o 
  -9   6   1      294.84      266.90     17.68 o 
  -8   6   1        0.09       -2.17      2.97 o 
  -7   6   1       45.10       34.95      6.33 o 
  -6   6   1       87.55       98.38      9.26 o 
  -5   6   1       12.26       15.33      3.22 o 
  -4   6   1       10.35       10.95      2.66 o 
  -3   6   1      663.99      665.86     17.18 o 
  -2   6   1      581.83      585.27     14.15 o 
  -1   6   1       35.73       37.57      3.92 o 
   0   6   1     1935.52     1873.54     76.36 o 
   1   6   1      457.22      466.27     14.80 o 
   2   6   1        1.38        2.52      1.54 o 
   3   6   1      106.56       95.93      5.88 o 
   4   6   1      269.16      279.93      9.58 o 
   5   6   1        2.30        5.60      2.52 o 
   6   6   1       51.79       59.43      6.56 o 
   7   6   1       93.21       79.88      9.31 o 
   8   6   1        2.28        6.63      4.61 o 
   9   6   1        4.22        5.29      4.85 o 
  10   6   1       28.03       23.11      8.06 o 
  11   6   1       31.21       34.10      9.90 o 
 -11   7   1        5.48        5.69     10.89 o 
 -10   7   1       13.51        4.97      6.51 o 
  -9   7   1       73.88       68.22     11.32 o 
  -8   7   1        1.15       -0.22      3.69 o 
  -7   7   1        0.55       -1.74      3.23 o 
  -6   7   1       20.79       19.58      4.79 o 
  -5   7   1       82.67       91.36      6.85 o 
  -4   7   1        0.64        0.60      1.84 o 
  -3   7   1       20.11       23.17      3.82 o 
  -2   7   1      191.04      187.20     18.11 o 
  -1   7   1       72.37       85.15      5.85 o 
   0   7   1       45.39       37.23      4.47 o 
   1   7   1      101.53      102.82      6.81 o 
   2   7   1     2745.19     2705.11     69.48 o 
   3   7   1     1166.99     1194.93     20.16 o 
   4   7   1      524.25      549.50     13.60 o 
   5   7   1       22.34       15.74      5.43 o 
   6   7   1       22.97       28.17      5.77 o 
   7   7   1        9.70        7.62      4.04 o 
   8   7   1       99.71      101.34     13.37 o 
   9   7   1        0.34        1.97      4.74 o 
  10   7   1        7.86        6.59      5.96 o 
  11   7   1       54.84       43.05     10.71 o 
 -10   8   1       12.32       14.60      8.11 o 
  -9   8   1       20.61       12.00      7.82 o 
  -8   8   1      140.83      123.14     17.95 o 
  -7   8   1      739.06      749.55     31.34 o 
  -6   8   1      136.80      151.65     14.36 o 
  -5   8   1        0.15       -0.19      2.50 o 
  -4   8   1      116.46       98.69      8.91 o 
  -3   8   1      202.68      190.15      8.79 o 
  -2   8   1      146.65      145.29      7.66 o 
  -1   8   1      191.12      177.16     10.06 o 
   0   8   1       64.83       60.76      6.08 o 
   1   8   1      960.99      958.59     36.06 o 
   2   8   1     1467.75     1517.04     43.15 o 
   3   8   1      545.86      543.16     16.52 o 
   4   8   1       51.58       47.58      6.68 o 
   5   8   1      106.95      113.37     10.41 o 
   6   8   1       20.64       25.52      5.69 o 
   7   8   1       31.09       26.74      6.16 o 
   8   8   1       68.43       87.05     12.60 o 
   9   8   1      104.83      103.96     14.55 o 
  10   8   1       84.54       73.27     16.23 o 
 -10   9   1        2.78        2.97      6.58 o 
  -9   9   1       17.31       13.40      8.65 o 
  -8   9   1        2.04        6.28      6.34 o 
  -7   9   1       11.00       10.42      6.60 o 
  -6   9   1        0.68       -1.62      3.01 o 
  -5   9   1      221.53      224.39     13.00 o 
  -4   9   1      278.55      262.28     12.36 o 
  -3   9   1       43.02       54.43      8.31 o 
  -2   9   1        1.07        0.72      2.11 o 
  -1   9   1        7.66       11.95      3.67 o 
   0   9   1      559.53      564.04     20.16 o 
   1   9   1      108.46      104.13      8.60 o 
   2   9   1       41.72       42.44      6.10 o 
   3   9   1       35.00       38.67      6.05 o 
   4   9   1       12.28       13.93      4.34 o 
   5   9   1        0.24        3.07      3.26 o 
   6   9   1        7.32       10.43      4.44 o 
   7   9   1        0.14        1.92      3.56 o 
   8   9   1       40.81       39.89     11.63 o 
   9   9   1       52.53       61.73     14.66 o 
  10   9   1        1.02        2.37      7.11 o 
 -10  10   1        1.14        1.32      6.54 o 
  -9  10   1       67.45       51.21     13.45 o 
  -8  10   1        3.71        7.22      6.84 o 
  -7  10   1       19.63       23.88      9.55 o 
  -6  10   1       26.71       21.48      8.41 o 
  -5  10   1       45.21       49.47     11.23 o 
  -4  10   1        0.01        0.37      2.95 o 
  -3  10   1       12.02        5.60      3.99 o 
  -2  10   1      241.42      232.03     14.11 o 
  -1  10   1      312.70      325.03     16.26 o 
   0  10   1       67.10       71.45      7.45 o 
   1  10   1       66.41       61.33      7.12 o 
   2  10   1       28.82       23.79      4.94 o 
   3  10   1       83.77       95.17      9.43 o 
   4  10   1      847.39      836.08     23.17 o 
   5  10   1      147.70      148.36     12.72 o 
   6  10   1        0.05       -4.14      3.45 o 
   7  10   1        0.03        0.89      5.22 o 
   8  10   1        0.76       -2.02      4.78 o 
   9  10   1        2.97       -1.76      6.29 o 
  -9  11   1       19.42       19.63     10.07 o 
  -8  11   1       48.51       43.11     12.43 o 
  -7  11   1       21.41       28.38     10.09 o 
  -6  11   1       16.24       16.47      8.29 o 
  -5  11   1      125.64      115.56     17.23 o 
  -4  11   1      114.43      123.40     13.48 o 
  -3  11   1       60.39       62.87     10.86 o 
  -2  11   1       22.83       25.47      6.65 o 
  -1  11   1        5.36        3.04      3.73 o 
   0  11   1       15.12       14.64      5.25 o 
   1  11   1       22.65       15.47      5.34 o 
   2  11   1      175.20      167.97     11.29 o 
   3  11   1       53.06       57.16      7.88 o 
   4  11   1      175.27      185.66     16.87 o 
   5  11   1        1.05        3.25      4.52 o 
   6  11   1        4.23        4.89      4.80 o 
   7  11   1       26.95       30.34     10.48 o 
   8  11   1       62.10       65.67     15.45 o 
   9  11   1        2.44        2.89      6.93 o 
  -8  12   1        5.50        4.96      7.55 o 
  -7  12   1        9.52        2.34      6.48 o 
  -6  12   1        0.01       -0.75      5.46 o 
  -5  12   1       76.63       78.52     15.29 o 
  -4  12   1       54.89       60.75     10.14 o 
  -3  12   1       10.57        5.29      4.49 o 
  -2  12   1        0.06       -1.24      3.52 o 
  -1  12   1        9.48       12.53      5.52 o 
   0  12   1        0.67        1.56      3.61 o 
   1  12   1       24.50       20.95      6.52 o 
   2  12   1       87.46       83.80     11.24 o 
   3  12   1        3.67        5.72      6.32 o 
   4  12   1       95.78       99.81     13.25 o 
   5  12   1        5.95        6.56      5.27 o 
   6  12   1        1.12        4.10      5.02 o 
   7  12   1        0.51        5.20      6.42 o 
   8  12   1        0.11       -1.04      6.27 o 
  -8  13   1       10.58       12.70      8.88 o 
  -7  13   1        2.16        2.51      6.86 o 
  -6  13   1        8.55       10.50      7.88 o 
  -5  13   1       93.68       82.34     16.12 o 
  -4  13   1      102.76       96.66     16.80 o 
  -3  13   1       96.16       94.57     13.88 o 
  -2  13   1        3.96        0.76      3.90 o 
  -1  13   1       43.00       32.89      7.83 o 
   0  13   1       15.49       19.08      6.41 o 
   1  13   1        1.01        1.59      5.41 o 
   2  13   1        0.39       -1.20      4.58 o 
   3  13   1        0.29        0.74      5.50 o 
   4  13   1        5.45        3.68      6.26 o 
   5  13   1       85.57       83.84     16.53 o 
   6  13   1       28.29       18.97      9.48 o 
   7  13   1        0.22        0.68      6.32 o 
  -7  14   1        0.13        3.74      7.41 o 
  -6  14   1       19.05       17.09      9.41 o 
  -5  14   1       15.23       10.02      8.00 o 
  -4  14   1       37.38       37.23     11.72 o 
  -3  14   1        1.89       -1.18      3.99 o 
  -2  14   1       39.10       35.90     11.23 o 
  -1  14   1      127.72      134.81     19.66 o 
   0  14   1       44.27       45.93     12.22 o 
   1  14   1        2.84        6.08      6.52 o 
   2  14   1        0.00       -0.46      5.40 o 
   3  14   1        1.98        2.59      8.31 o 
   4  14   1        8.93        7.12      7.75 o 
   5  14   1       91.93      111.69     19.31 o 
   6  14   1        3.12        1.46      9.94 o 
  -5  15   1        5.59        1.60      9.50 o 
  -4  15   1        0.73       14.57     13.89 o 
  -3  15   1       28.47       27.67     10.66 o 
  -2  15   1       18.51       13.87      9.91 o 
  -1  15   1       24.28       19.33      9.28 o 
   0  15   1       50.56       77.12     16.52 o 
   1  15   1        1.96        1.07      6.52 o 
   2  15   1        0.29        4.28      7.93 o 
   3  15   1        8.33        3.30      7.02 o 
   4  15   1        0.14       -5.44      5.70 o 
   5  15   1       42.77       42.90     13.22 o 
  -4  16   1        2.18        2.01      9.06 o 
  -3  16   1        1.30       -0.68      8.78 o 
  -2  16   1        1.45        7.24      7.44 o 
  -1  16   1        7.23        9.11      8.42 o 
   0  16   1       51.65       57.30     14.97 o 
   1  16   1        0.10       -2.02      5.81 o 
   2  16   1        0.03       -3.54      5.66 o 
   3  16   1        5.41       12.06      9.34 o 
 -12   0   2        1.35        1.91      9.72 o 
 -11   0   2       11.67       21.22      9.40 o 
 -10   0   2       55.27       47.89     12.37 o 
  -9   0   2     2174.10     2093.10     58.08 o 
  -8   0   2       13.90       13.05      6.64 o 
  -7   0   2       38.03       47.25      9.98 o 
  -6   0   2      361.77      378.34     14.99 o 
  -5   0   2     1770.19     1772.73     38.00 o 
  -4   0   2      685.62      700.43     16.41 o 
  -3   0   2      681.71      667.47     12.34 o 
  -2   0   2      105.54       98.58      7.14 o 
  -1   0   2       23.28       16.92      4.53 o 
   0   0   2       27.41       21.21      5.21 o 
   1   0   2       70.49       70.10      8.17 o 
   2   0   2     3813.41     3706.36     63.80 o 
   3   0   2      125.31      137.24     14.30 o 
   4   0   2      421.53      408.13     26.62 o 
   5   0   2      223.32      213.26     21.38 o 
   6   0   2      556.29      659.90     40.38 o 
   7   0   2      574.40      604.34     41.98 o 
   8   0   2     1373.55     1353.36     66.56 o 
   9   0   2        1.83        0.41      7.63 o 
  10   0   2       36.35       36.46     16.92 o 
  11   0   2      161.88      176.86     36.67 o 
 -12   1   2        3.71       -0.19      5.10 o 
 -11   1   2        6.47        6.26      4.65 o 
 -10   1   2        3.78        4.98      4.22 o 
  -9   1   2      809.41      805.30     28.14 o 
  -8   1   2       56.36       68.36      8.90 o 
  -7   1   2        1.03        2.31      2.41 o 
  -6   1   2      168.00      157.89      7.65 o 
  -5   1   2      564.09      616.76     15.28 o 
  -4   1   2        0.57        1.31      1.41 o 
  -3   1   2     1228.82     1209.74     40.10 o 
  -2   1   2      359.24      333.13     16.24 o 
  -1   1   2    15641.94    14224.19    678.48 o 
   0   1   2     6000.29     5243.77    122.03 o 
   1   1   2        0.20        0.40      1.53 o 
   2   1   2      161.52      174.89     10.11 o 
   3   1   2      191.83      173.06     11.32 o 
   4   1   2     1428.66     1506.03     35.99 o 
   5   1   2      419.85      439.68     21.51 o 
   6   1   2       78.85       92.47     13.72 o 
   7   1   2       97.54       87.37     14.31 o 
   8   1   2      139.35      148.08     19.52 o 
   9   1   2      111.78      118.15     25.13 o 
  10   1   2       20.51       20.09      9.41 o 
  11   1   2       60.00       58.26     15.42 o 
 -12   2   2       64.26       79.26     13.84 o 
 -11   2   2        5.57        9.99      5.23 o 
 -10   2   2       19.80       22.04      6.39 o 
  -9   2   2       12.63       11.00      4.85 o 
  -8   2   2      205.24      205.64     14.40 o 
  -7   2   2       32.12       38.91      5.39 o 
  -6   2   2      170.14      173.52      8.27 o 
  -5   2   2        3.18        7.43      2.44 o 
  -4   2   2      288.06      287.01      8.66 o 
  -3   2   2      741.50      729.00     22.89 o 
  -2   2   2      448.95      403.09     15.59 o 
  -1   2   2      274.70      242.56     13.67 o 
   0   2   2     8152.67     7880.87    269.96 o 
   1   2   2     3629.65     3429.01    184.42 o 
   2   2   2      392.09      376.48     15.61 o 
   3   2   2      443.12      435.76     14.65 o 
   4   2   2      437.04      477.61     27.14 o 
   5   2   2       85.71       84.97     10.09 o 
   6   2   2       26.15       21.98      7.08 o 
   7   2   2        0.00       -1.39      3.39 o 
   8   2   2      196.81      207.74     23.29 o 
   9   2   2      198.11      233.83     26.32 o 
  10   2   2       21.15       14.07      8.35 o 
  11   2   2        0.27        0.14      6.81 o 
 -12   3   2       25.86       36.58     12.82 o 
 -11   3   2        2.92        1.37      5.21 o 
 -10   3   2        8.69        5.93      4.37 o 
  -9   3   2        3.97        3.06      3.59 o 
  -8   3   2      297.96      306.06     12.96 o 
  -7   3   2      110.62      120.41      8.79 o 
  -6   3   2      329.31      328.99     11.46 o 
  -5   3   2      294.10      301.16     10.07 o 
  -4   3   2      312.80      320.38      9.37 o 
  -3   3   2       27.23       27.76      2.46 o 
  -2   3   2      886.62      844.65     31.28 o 
  -1   3   2      643.42      668.72     16.58 o 
   0   3   2       10.05        9.48      1.60 o 
   1   3   2     1528.49     1459.02     53.06 o 
   2   3   2       68.55       68.51      6.78 o 
   3   3   2      496.99      497.15     20.37 o 
   4   3   2       15.33       13.98      4.16 o 
   5   3   2      526.47      555.21     20.09 o 
   6   3   2       53.59       53.80      8.43 o 
   7   3   2       65.44       72.30     18.78 o 
   8   3   2      561.27      555.11     30.77 o 
   9   3   2       43.15       57.42     13.50 o 
  10   3   2       97.90       89.92     17.62 o 
  11   3   2       22.05       27.34     14.38 o 
 -12   4   2        0.18       -0.93      5.60 o 
 -11   4   2        0.00       -0.29      5.57 o 
 -10   4   2       52.57       64.53     11.38 o 
  -9   4   2       62.85       77.95     11.74 o 
  -8   4   2       14.25       15.34      4.44 o 
  -7   4   2      123.01      148.54     10.05 o 
  -6   4   2      334.67      367.06     12.35 o 
  -5   4   2      116.41      119.30      5.45 o 
  -4   4   2     1526.85     1570.84     26.22 o 
  -3   4   2      108.86      108.49      4.33 o 
  -2   4   2      101.30       99.84      5.42 o 
  -1   4   2      114.19      125.48      5.67 o 
   0   4   2       30.89       36.03      2.64 o 
   1   4   2       79.25       80.84      5.64 o 
   2   4   2       16.54       16.53      3.21 o 
   3   4   2      900.41      932.41     24.92 o 
   4   4   2      836.70      878.87     35.44 o 
   5   4   2       30.46       33.38      6.51 o 
   6   4   2       56.46       57.72      9.08 o 
   7   4   2       52.08       49.40      9.05 o 
   8   4   2        0.86        0.40      3.76 o 
   9   4   2        9.52       10.89      7.68 o 
  10   4   2       84.66       90.28     17.60 o 
  11   4   2       61.46       53.28     14.54 o 
 -11   5   2       24.30       28.30     11.04 o 
 -10   5   2       77.75       76.56     15.85 o 
  -9   5   2      207.61      212.34     27.34 o 
  -8   5   2       85.26       91.69      9.85 o 
  -7   5   2      198.47      194.79     11.67 o 
  -6   5   2       47.88       44.13      5.66 o 
  -5   5   2       95.44      105.09      7.28 o 
  -4   5   2        8.49        8.22      2.05 o 
  -3   5   2        0.35        0.56      1.20 o 
  -2   5   2      332.31      320.97     11.73 o 
  -1   5   2        6.16        9.06      3.21 o 
   0   5   2       12.37       12.28      2.39 o 
   1   5   2      437.86      450.84     11.84 o 
   2   5   2      188.26      203.42      8.93 o 
   3   5   2       54.90       72.00      7.04 o 
   4   5   2      127.50      134.24      9.22 o 
   5   5   2      458.30      463.09     16.46 o 
   6   5   2      440.85      444.35     20.19 o 
   7   5   2       26.41       29.35      7.73 o 
   8   5   2       28.42       25.64      7.64 o 
   9   5   2       27.82       13.18      6.48 o 
  10   5   2        3.03        2.97      6.58 o 
  11   5   2       18.70       32.96     17.12 o 
 -11   6   2        4.25        4.11      6.43 o 
 -10   6   2        2.56        0.91      5.04 o 
  -9   6   2       52.81       44.50     13.46 o 
  -8   6   2      142.86      148.81     15.24 o 
  -7   6   2        4.67        7.68      4.64 o 
  -6   6   2      175.49      187.71     15.68 o 
  -5   6   2      261.56      273.07     11.21 o 
  -4   6   2      153.73      152.92      6.67 o 
  -3   6   2       16.52       19.46      2.77 o 
  -2   6   2        1.54        3.07      2.37 o 
  -1   6   2        0.08       -1.21      1.76 o 
   0   6   2       76.26       78.78      5.34 o 
   1   6   2      222.33      237.16     10.55 o 
   2   6   2        0.02        1.67      2.01 o 
   3   6   2      521.92      539.95     15.98 o 
   4   6   2       22.55       19.34      4.39 o 
   5   6   2        3.33        4.58      3.11 o 
   6   6   2        3.44        6.69      3.59 o 
   7   6   2        3.30        1.38      3.16 o 
   8   6   2       62.13       44.05      7.91 o 
   9   6   2       37.54       30.43      8.45 o 
  10   6   2       19.64       20.80      8.16 o 
 -11   7   2        0.45       -1.09      6.03 o 
 -10   7   2        3.86        0.60      5.40 o 
  -9   7   2       12.98        6.99      5.12 o 
  -8   7   2       62.08       54.76      9.74 o 
  -7   7   2        4.48        9.55      4.96 o 
  -6   7   2      270.34      268.93     15.72 o 
  -5   7   2      100.33       89.82     10.75 o 
  -4   7   2      180.11      184.91      9.46 o 
  -3   7   2        0.02        1.53      2.42 o 
  -2   7   2        1.78        1.11      2.25 o 
  -1   7   2      609.98      679.87     43.58 o 
   0   7   2     1023.02     1078.19     22.49 o 
   1   7   2      251.10      221.36      9.39 o 
   2   7   2       84.38       78.50      7.36 o 
   3   7   2       37.26       35.75      5.64 o 
   4   7   2       41.81       43.61      6.40 o 
   5   7   2       89.76       82.14      9.14 o 
   6   7   2        0.17        1.08      3.04 o 
   7   7   2       31.15       25.93      6.12 o 
   8   7   2       19.05       14.69      5.49 o 
   9   7   2       18.62       13.01      6.66 o 
  10   7   2       40.54       30.54      9.29 o 
 -10   8   2       74.97       57.84     21.07 o 
  -9   8   2       46.29       40.02      9.31 o 
  -8   8   2        2.82        3.88      4.59 o 
  -7   8   2       10.73       11.95      5.41 o 
  -6   8   2       14.84        9.12      4.87 o 
  -5   8   2       65.18       55.48     11.20 o 
  -4   8   2       63.54       72.20      7.64 o 
  -3   8   2        8.72        9.24      3.93 o 
  -2   8   2      193.88      206.88     12.16 o 
  -1   8   2       11.60       11.27      2.52 o 
   0   8   2        0.04       -1.53      1.76 o 
   1   8   2      641.88      601.62     27.49 o 
   2   8   2     1913.43     1916.11     49.12 o 
   3   8   2      533.65      504.58     18.47 o 
   4   8   2      151.10      136.26     11.28 o 
   5   8   2       36.57       36.77      6.70 o 
   6   8   2        0.54        2.70      3.55 o 
   7   8   2        6.89        6.25      4.24 o 
   8   8   2      174.84      160.98     14.58 o 
   9   8   2       19.36       20.02      7.43 o 
  10   8   2        1.14        3.29      5.58 o 
 -10   9   2       21.51       26.08     15.87 o 
  -9   9   2        6.01        5.63      6.55 o 
  -8   9   2      302.63      288.98     19.67 o 
  -7   9   2      120.02      131.67     14.97 o 
  -6   9   2       50.09       49.08      9.20 o 
  -5   9   2       48.18       35.66      7.80 o 
  -4   9   2      313.46      287.39     20.20 o 
  -3   9   2      140.55      155.01     12.49 o 
  -2   9   2       29.92       23.75      5.85 o 
  -1   9   2       41.67       50.81      7.92 o 
   0   9   2       73.16       87.52     10.25 o 
   1   9   2      222.73      225.28     10.66 o 
   2   9   2      367.47      361.42     19.44 o 
   3   9   2       45.55       41.01      6.47 o 
   4   9   2      275.68      270.55     13.59 o 
   5   9   2      313.22      290.16     14.75 o 
   6   9   2      120.34      123.65     12.28 o 
   7   9   2        2.09        5.64      4.17 o 
   8   9   2        0.06        0.56      4.49 o 
   9   9   2       32.08       45.40     10.84 o 
  -9  10   2        0.74        5.91      6.28 o 
  -8  10   2       19.98       17.00      8.59 o 
  -7  10   2      153.14      158.44     16.68 o 
  -6  10   2       10.20       10.82      5.38 o 
  -5  10   2      492.80      473.47     21.97 o 
  -4  10   2       20.55       15.56      7.30 o 
  -3  10   2       18.37       17.01      5.47 o 
  -2  10   2      123.67      141.50     13.71 o 
  -1  10   2       61.71       62.58      9.33 o 
   0  10   2      134.80      163.61     14.44 o 
   1  10   2       20.39       24.81      6.23 o 
   2  10   2        2.70        4.29      3.03 o 
   3  10   2        1.64       -0.27      2.94 o 
   4  10   2      262.51      267.87     14.08 o 
   5  10   2      165.77      163.35     13.81 o 
   6  10   2        2.43        3.15      3.89 o 
   7  10   2       15.18       21.09      6.21 o 
   8  10   2        3.60        1.42      6.00 o 
   9  10   2        0.03       -1.72      5.86 o 
  -9  11   2        9.15        7.96      8.04 o 
  -8  11   2        5.15       12.61      8.95 o 
  -7  11   2        0.13        0.64      5.21 o 
  -6  11   2       15.47       11.05      9.58 o 
  -5  11   2      489.87      504.55     33.67 o 
  -4  11   2        2.10        3.03      4.07 o 
  -3  11   2        5.83        3.02      4.08 o 
  -2  11   2       74.11       71.01     10.32 o 
  -1  11   2        1.53        1.40      3.69 o 
   0  11   2        8.02        2.11      3.60 o 
   1  11   2      141.27      146.25     14.77 o 
   2  11   2       52.33       54.71      9.20 o 
   3  11   2      610.89      589.95     24.55 o 
   4  11   2        1.47        3.92      3.67 o 
   5  11   2       11.93       17.19      5.54 o 
   6  11   2        5.87        5.34      5.03 o 
   7  11   2       28.43       26.03      8.25 o 
   8  11   2       16.21       13.26      8.80 o 
  -8  12   2        7.96       12.06      8.40 o 
  -7  12   2       28.34       32.31     11.14 o 
  -6  12   2       60.68       51.39     12.81 o 
  -5  12   2      243.84      237.65     24.94 o 
  -4  12   2      183.57      176.11     30.71 o 
  -3  12   2        8.26        6.56      5.09 o 
  -2  12   2        9.79        9.61      5.18 o 
  -1  12   2       29.75       39.23      8.42 o 
   0  12   2      135.18      121.67     13.92 o 
   1  12   2       60.05       66.11     10.63 o 
   2  12   2      325.44      341.31     19.30 o 
   3  12   2     1122.91     1141.07     35.20 o 
   4  12   2       44.89       47.42     12.25 o 
   5  12   2       18.78       18.56      9.98 o 
   6  12   2        1.07        1.50      5.21 o 
   7  12   2       72.54       65.65     19.05 o 
   8  12   2        8.95       14.19      9.06 o 
  -7  13   2       82.05       95.85     18.34 o 
  -6  13   2      156.35      151.64     22.28 o 
  -5  13   2        6.08        5.96      7.13 o 
  -4  13   2       17.65       16.38      8.12 o 
  -3  13   2       11.04        7.01      5.32 o 
  -2  13   2        6.37        9.61      5.34 o 
  -1  13   2       19.46       20.63      6.89 o 
   0  13   2       29.87       30.28      7.83 o 
   1  13   2       23.38       21.43      7.10 o 
   2  13   2       33.38       30.03      8.10 o 
   3  13   2       21.78       19.69     14.47 o 
   4  13   2      197.85      250.41     27.92 o 
   5  13   2       52.26       56.78     14.17 o 
   6  13   2        2.27        3.26      6.80 o 
   7  13   2        1.18       -4.19      8.38 o 
  -6  14   2       16.04       21.50     10.03 o 
  -5  14   2        0.22        2.43      6.61 o 
  -4  14   2      137.96      130.22     22.74 o 
  -3  14   2       21.48       24.96      9.86 o 
  -2  14   2       26.95       22.64      7.54 o 
  -1  14   2        0.12        0.06      4.21 o 
   0  14   2       44.69       38.73      9.37 o 
   1  14   2        0.70        2.36      6.20 o 
   2  14   2        2.05        4.74      6.96 o 
   3  14   2       14.00        8.83      7.71 o 
   4  14   2      154.54      139.31     25.53 o 
   5  14   2       16.36       21.00     10.30 o 
   6  14   2       34.83       36.10     12.93 o 
  -5  15   2        6.77        1.48      7.95 o 
  -4  15   2        4.51        2.22      6.46 o 
  -3  15   2        1.72        1.45      6.36 o 
  -2  15   2        0.51       -3.87      4.50 o 
  -1  15   2       51.20       46.80     18.76 o 
   0  15   2       28.31       33.48     11.35 o 
   1  15   2       24.13       18.70      9.69 o 
   2  15   2        4.56        4.47      6.95 o 
   3  15   2        0.55       -2.76      6.13 o 
   4  15   2       55.29       51.38     14.52 o 
   5  15   2        0.03        1.12      7.42 o 
  -3  16   2        6.98        4.36     11.58 o 
  -1  16   2       13.17       10.98      8.72 o 
   0  16   2        1.24        1.43      7.27 o 
   1  16   2        4.69        6.78      8.00 o 
   2  16   2       92.23       95.59     19.32 o 
   3  16   2       36.92       21.82     11.05 o 
 -12   1   3        5.23        1.99      4.69 o 
 -11   1   3        6.75        7.44      5.06 o 
 -10   1   3      144.87      125.71     13.61 o 
  -9   1   3       17.04       16.20      5.68 o 
  -8   1   3      120.22      122.99     11.83 o 
  -7   1   3       80.11       93.06      9.61 o 
  -6   1   3      179.19      169.42      8.01 o 
  -5   1   3      798.14      810.49     27.93 o 
  -4   1   3       20.97       27.80      3.37 o 
  -3   1   3       11.12       10.92      1.81 o 
  -2   1   3       60.47       63.61      4.63 o 
  -1   1   3     3886.75     3602.08    242.81 o 
   0   1   3     2257.36     2096.29     36.22 o 
   1   1   3       36.93       30.90      5.60 o 
   2   1   3        0.01        1.26      2.03 o 
   3   1   3       16.63       19.38      5.31 o 
   4   1   3      288.62      323.73     18.22 o 
   5   1   3      281.97      322.35     19.81 o 
   6   1   3       25.70       31.55      8.88 o 
   7   1   3        0.79        0.89      4.36 o 
   8   1   3      206.69      224.36     24.74 o 
   9   1   3        1.25        1.25      5.62 o 
  10   1   3       42.87       44.94     13.35 o 
  11   1   3        9.16        1.17      7.13 o 
 -12   2   3       21.27       18.16      8.23 o 
 -11   2   3        2.64        0.26      4.11 o 
 -10   2   3       19.93       11.75      5.30 o 
  -9   2   3      143.47      145.18     13.85 o 
  -8   2   3       67.31       60.98      8.62 o 
  -7   2   3      284.11      284.13     13.74 o 
  -6   2   3      200.57      184.58      8.80 o 
  -5   2   3      325.88      340.02     10.60 o 
  -4   2   3      381.66      439.71     11.11 o 
  -3   2   3       96.63       98.97      5.40 o 
  -2   2   3      131.72      113.06      7.82 o 
  -1   2   3      125.10      121.59      5.67 o 
   0   2   3     2366.96     2326.62    164.40 o 
   1   2   3      220.14      243.17     28.02 o 
   2   2   3        3.36        2.42      3.57 o 
   3   2   3      375.13      397.12     18.65 o 
   4   2   3       24.83       22.03      6.34 o 
   5   2   3      211.47      233.24     16.95 o 
   6   2   3        5.33        3.50      4.34 o 
   7   2   3        0.32        0.21      4.19 o 
   8   2   3      494.55      525.26     31.20 o 
   9   2   3       44.36       48.00     13.12 o 
  10   2   3        1.92       -0.14      6.27 o 
  11   2   3        3.34       -0.98      6.61 o 
 -11   3   3       14.06        8.35      6.66 o 
 -10   3   3        0.03        2.00      4.41 o 
  -9   3   3      120.20      123.59     12.66 o 
  -8   3   3      351.36      366.12     16.76 o 
  -7   3   3        0.67       -0.16      2.26 o 
  -6   3   3      268.19      270.34     13.16 o 
  -5   3   3      718.10      737.72     17.57 o 
  -4   3   3      660.84      694.98     18.78 o 
  -3   3   3        5.12        2.76      1.58 o 
  -2   3   3      319.02      307.30     19.29 o 
  -1   3   3       41.17       41.58      3.98 o 
   0   3   3      208.52      212.63      6.54 o 
   1   3   3       29.41       27.88      3.95 o 
   2   3   3      176.77      188.58     16.12 o 
   3   3   3      419.05      457.72     16.75 o 
   4   3   3      198.12      199.13     12.17 o 
   5   3   3      244.09      260.90     18.19 o 
   6   3   3       10.17       11.88      5.67 o 
   7   3   3       25.55       16.87      7.24 o 
   8   3   3      280.68      257.58     24.49 o 
   9   3   3      195.84      181.60     33.84 o 
  10   3   3        6.23        8.87      7.48 o 
  11   3   3       18.76        8.14      8.37 o 
 -11   4   3        9.65       14.89      9.20 o 
 -10   4   3        4.42        3.44      4.79 o 
  -9   4   3      106.12       99.09     14.00 o 
  -8   4   3       28.84       23.62      6.77 o 
  -7   4   3       67.53       68.81      7.30 o 
  -6   4   3        0.00        1.48      2.25 o 
  -5   4   3      105.90      105.94      6.96 o 
  -4   4   3      382.90      389.26     15.17 o 
  -3   4   3      279.90      263.90      9.93 o 
  -2   4   3      413.96      395.49     20.18 o 
  -1   4   3       32.08       31.57      3.03 o 
   0   4   3     5615.38     5843.73    182.29 o 
   1   4   3      132.90      150.65      8.52 o 
   2   4   3      302.14      323.38     11.69 o 
   3   4   3      244.45      245.33     13.27 o 
   4   4   3       39.81       32.98      6.40 o 
   5   4   3       97.88      103.75     11.51 o 
   6   4   3        3.90        4.01      4.01 o 
   7   4   3      114.32      106.40     16.51 o 
   8   4   3       17.72       26.13      9.61 o 
   9   4   3       72.25       72.17     15.26 o 
  10   4   3        8.08       15.82      9.56 o 
 -11   5   3        7.62        4.36      7.69 o 
 -10   5   3       16.68       11.20      8.13 o 
  -9   5   3      248.27      240.29     20.10 o 
  -8   5   3        1.41        2.91      4.21 o 
  -7   5   3        0.43        1.53      3.13 o 
  -6   5   3        2.61        4.16      3.11 o 
  -5   5   3        4.14        2.05      2.59 o 
  -4   5   3      660.99      646.73     25.66 o 
  -3   5   3      218.04      230.92      8.92 o 
  -2   5   3      101.91       94.44      6.34 o 
  -1   5   3      132.07      146.12      6.96 o 
   0   5   3       32.70       29.74      3.03 o 
   1   5   3      201.55      197.57      9.30 o 
   2   5   3        0.20        2.70      2.25 o 
   3   5   3       70.71       65.79      8.42 o 
   4   5   3       21.57       19.09      4.59 o 
   5   5   3       49.87       49.08      8.31 o 
   6   5   3        1.59        2.55      3.69 o 
   7   5   3        0.20       -1.45      3.47 o 
   8   5   3       17.42       12.56      7.33 o 
   9   5   3       45.91       41.53     17.50 o 
  10   5   3       76.57       78.09     17.07 o 
 -11   6   3       67.78       61.57     24.85 o 
 -10   6   3       56.69       60.87     15.34 o 
  -9   6   3        0.81        1.69      5.49 o 
  -8   6   3      135.66      140.66     14.77 o 
  -7   6   3      202.07      219.89     13.95 o 
  -6   6   3        0.61        1.10      3.00 o 
  -5   6   3       95.77      101.18      9.68 o 
  -4   6   3      265.84      276.58     12.37 o 
  -3   6   3      133.26      146.61      8.11 o 
  -2   6   3      197.81      222.66      9.40 o 
  -1   6   3        2.22        2.01      2.38 o 
   0   6   3       32.16       35.55      4.27 o 
   1   6   3      173.58      171.55      8.53 o 
   2   6   3        2.47        2.05      2.28 o 
   3   6   3       26.90       19.97      4.61 o 
   4   6   3        0.89        2.68      2.70 o 
   5   6   3       34.13       42.07      6.95 o 
   6   6   3      286.01      253.60     15.70 o 
   7   6   3      278.15      261.01     15.31 o 
   8   6   3        5.66        6.13      4.41 o 
   9   6   3        5.34        3.58      5.04 o 
  10   6   3        2.95        3.07      7.12 o 
 -11   7   3        0.01       -1.05      6.13 o 
 -10   7   3       12.58        8.39      7.28 o 
  -9   7   3        8.14        5.02      6.34 o 
  -8   7   3       35.45       33.76      8.00 o 
  -7   7   3      107.25      109.17     13.11 o 
  -6   7   3       64.79       60.85      9.75 o 
  -5   7   3      266.59      286.18     22.23 o 
  -4   7   3       54.98       50.14     10.00 o 
  -3   7   3      606.84      581.61     18.83 o 
  -2   7   3       19.87       15.86      5.51 o 
  -1   7   3      783.76      793.68     26.02 o 
   0   7   3        9.09        6.59      2.57 o 
   1   7   3      269.06      270.18     12.44 o 
   2   7   3      347.81      350.41     14.77 o 
   3   7   3      109.32      116.13     10.19 o 
   4   7   3      108.48      110.64     10.60 o 
   5   7   3       85.99       81.04      9.47 o 
   6   7   3        0.31        4.41      3.64 o 
   7   7   3       40.73       43.63      7.99 o 
   8   7   3       84.58       74.39     10.49 o 
   9   7   3        2.56        2.04      4.64 o 
  10   7   3        2.37       -0.39      6.79 o 
 -10   8   3        0.44        2.11      6.38 o 
  -9   8   3       41.18       45.95     12.93 o 
  -8   8   3       63.59       60.73     10.90 o 
  -7   8   3       23.62       16.58      6.41 o 
  -6   8   3        4.44        2.54      4.06 o 
  -5   8   3       11.48        8.22      4.56 o 
  -4   8   3        9.70       10.63      4.68 o 
  -3   8   3       37.51       40.36      6.92 o 
  -2   8   3        3.84        2.12      2.99 o 
  -1   8   3        1.48        1.43      2.90 o 
   0   8   3      117.70      143.40     13.08 o 
   1   8   3      456.74      455.90     17.84 o 
   2   8   3        1.09        1.61      2.53 o 
   3   8   3      107.75      111.31     10.30 o 
   4   8   3       46.18       40.09      6.86 o 
   5   8   3      298.74      304.28     15.43 o 
   6   8   3        3.11        1.00      3.25 o 
   7   8   3        0.21       -0.11      3.59 o 
   8   8   3        6.61        8.22      5.09 o 
   9   8   3        2.39        0.88      4.51 o 
 -10   9   3       11.55       12.50      9.04 o 
  -9   9   3       31.24       23.08     10.12 o 
  -8   9   3        1.43        1.71      4.47 o 
  -7   9   3       75.08       73.17     11.51 o 
  -6   9   3       14.41       16.15      6.15 o 
  -5   9   3       15.64       14.19      5.77 o 
  -4   9   3      374.66      371.43     23.65 o 
  -3   9   3       59.56       63.00      8.94 o 
  -2   9   3        3.80        4.36      3.55 o 
  -1   9   3      262.36      281.48     15.63 o 
   0   9   3        2.06        0.70      3.09 o 
   1   9   3       47.41       46.23      8.19 o 
   2   9   3        9.63       12.85      5.11 o 
   3   9   3       92.96       89.30      9.58 o 
   4   9   3      458.91      462.87     18.36 o 
   5   9   3       28.14       18.02      5.56 o 
   6   9   3        0.17       -1.68      3.17 o 
   7   9   3        3.30        2.06      3.93 o 
   8   9   3       26.26       23.17      6.96 o 
   9   9   3        0.03        1.79      5.47 o 
  -9  10   3       13.54        4.39      8.95 o 
  -8  10   3       21.67       17.68      7.29 o 
  -7  10   3        7.80        3.60      4.53 o 
  -6  10   3        0.00       -1.34      3.42 o 
  -5  10   3      449.83      422.55     29.59 o 
  -4  10   3      146.79      124.81     17.57 o 
  -3  10   3       25.59       18.40      7.76 o 
  -2  10   3       84.20       79.81     10.73 o 
  -1  10   3        0.50        0.86      3.68 o 
   0  10   3       12.61       11.91      4.93 o 
   1  10   3        0.59        1.39      3.22 o 
   2  10   3       19.18       22.87      6.65 o 
   3  10   3       64.46       70.35     10.97 o 
   4  10   3      102.03      105.47     13.66 o 
   5  10   3        4.10        3.53      4.11 o 
   6  10   3      148.61      174.60     15.38 o 
   7  10   3       44.98       52.60      9.33 o 
   8  10   3        6.70        9.84      5.69 o 
  -9  11   3        0.17        3.13      6.82 o 
  -8  11   3        3.98        3.43      6.31 o 
  -7  11   3       31.89       41.93      9.75 o 
  -6  11   3       13.46       12.76      6.29 o 
  -5  11   3        8.52       14.33      6.38 o 
  -4  11   3        0.02       -1.39      4.30 o 
  -3  11   3        5.04        4.78      5.81 o 
  -2  11   3       79.14       96.42     12.18 o 
  -1  11   3      106.68      108.45     13.13 o 
   0  11   3        3.58        9.44      5.20 o 
   1  11   3       49.61       55.79      9.90 o 
   2  11   3      110.18      109.86     13.63 o 
   3  11   3      178.03      174.64     17.40 o 
   4  11   3      409.47      424.48     22.78 o 
   5  11   3       22.38       27.60      8.07 o 
   6  11   3        1.83       -1.06      4.15 o 
   7  11   3       23.67       19.06      6.41 o 
   8  11   3       23.99       22.50      8.45 o 
  -8  12   3        0.06       -0.76      5.85 o 
  -7  12   3       17.85        9.61      8.26 o 
  -6  12   3       69.59       56.41     13.97 o 
  -5  12   3        4.95        5.36      4.99 o 
  -4  12   3       31.49       41.26     11.80 o 
  -3  12   3       10.91        7.91      6.43 o 
  -2  12   3       60.17       62.79     10.49 o 
  -1  12   3        5.93       11.76      5.44 o 
   0  12   3       19.27       12.45      5.69 o 
   1  12   3       10.30        7.84      5.14 o 
   2  12   3       39.50       37.45      8.78 o 
   3  12   3        9.56       14.45      6.09 o 
   4  12   3       63.49       79.85     12.65 o 
   5  12   3        9.50        7.82      6.04 o 
   6  12   3        0.91        6.22      5.84 o 
   7  12   3        2.09        0.61      6.89 o 
  -7  13   3        2.26        3.58      7.03 o 
  -6  13   3       22.43       31.55     11.35 o 
  -5  13   3        1.93       -0.92      5.40 o 
  -4  13   3        0.21       -2.19      5.31 o 
  -3  13   3       80.01       81.33     16.02 o 
  -2  13   3        0.48       -1.50      3.54 o 
  -1  13   3       90.71       82.94     12.42 o 
   0  13   3        2.99        1.31      4.37 o 
   1  13   3        0.38       -2.28      3.64 o 
   2  13   3        0.04        0.20      4.33 o 
   3  13   3        4.05        9.31      6.04 o 
   4  13   3       46.48       56.40     12.84 o 
   5  13   3        8.99       12.77      8.59 o 
   6  13   3        3.53        6.69      7.76 o 
  -6  14   3       52.69       48.59     14.26 o 
  -5  14   3       25.24       25.21     10.71 o 
  -4  14   3       50.33       59.04     14.84 o 
  -3  14   3       13.50       11.02      7.84 o 
  -2  14   3        0.48        2.70      6.10 o 
  -1  14   3       58.97       52.67     10.69 o 
   0  14   3        0.15        0.04      4.61 o 
   1  14   3       63.22       66.17     11.90 o 
   2  14   3       74.67       71.59     12.40 o 
   3  14   3       22.55       20.34     10.05 o 
   4  14   3       11.07        9.44      8.51 o 
   5  14   3        6.11        6.15      8.38 o 
  -4  15   3        4.16        0.40      6.92 o 
  -3  15   3       74.14       61.37     14.76 o 
  -2  15   3        0.00       -3.98      5.21 o 
  -1  15   3        3.89        2.95      5.45 o 
   0  15   3        0.62       -0.90      4.65 o 
   1  15   3        7.21        4.77      7.46 o 
   2  15   3       35.23       37.30     12.72 o 
   3  15   3      151.94      175.91     25.31 o 
   4  15   3      289.52      293.58     38.06 o 
  -2  16   3       22.16       26.76     11.36 o 
  -1  16   3        1.89        0.68      9.74 o 
   0  16   3       41.36       58.83     20.90 o 
   1  16   3       14.48       16.86      9.93 o 
 -11   0   4        1.27        3.51      6.85 o 
 -10   0   4       30.65       25.31     10.26 o 
  -9   0   4      120.37      117.98     18.03 o 
  -8   0   4        0.00       -1.09      4.15 o 
  -7   0   4      263.80      265.50     19.51 o 
  -6   0   4      203.62      211.71     16.37 o 
  -5   0   4      416.03      451.04     52.04 o 
  -4   0   4       30.46       28.37      4.44 o 
  -3   0   4     1515.05     1593.71     72.73 o 
  -2   0   4     1542.33     1640.93    191.69 o 
  -1   0   4     1073.46     1019.31     37.38 o 
   0   0   4      385.16      385.83     23.90 o 
   1   0   4      280.40      308.14     22.40 o 
   2   0   4      152.75      201.68     19.58 o 
   3   0   4     1102.73     1100.48     47.60 o 
   4   0   4     1114.88     1125.77     51.61 o 
   5   0   4      238.28      226.03     25.23 o 
   6   0   4       17.34       23.35     11.17 o 
   7   0   4       62.81       65.88     19.47 o 
   8   0   4       25.51       21.93     12.29 o 
   9   0   4       81.88       78.85     22.81 o 
  10   0   4      113.07      119.94     29.62 o 
 -11   1   4        6.54       11.26      7.06 o 
 -10   1   4      187.17      190.51     16.74 o 
  -9   1   4        3.62        8.07      4.55 o 
  -8   1   4       22.76       19.72      5.57 o 
  -7   1   4       14.38       12.17      4.31 o 
  -6   1   4      115.56      123.39     10.67 o 
  -5   1   4       17.25       18.44      3.41 o 
  -4   1   4      170.75      179.08      5.93 o 
  -3   1   4        0.91        0.86      1.37 o 
  -2   1   4        5.01        8.20      2.51 o 
  -1   1   4       85.50       68.26      8.60 o 
   0   1   4     1252.08     1171.34     28.98 o 
   1   1   4       90.19       76.64      9.69 o 
   2   1   4      491.90      509.81     21.53 o 
   3   1   4      380.70      349.94     19.25 o 
   4   1   4      765.86      787.57     36.26 o 
   5   1   4       46.22       57.29     11.01 o 
   6   1   4        2.76        6.51      5.34 o 
   7   1   4      183.11      203.38     23.14 o 
   8   1   4       14.23       18.42      8.48 o 
   9   1   4       23.41       14.09      7.95 o 
  10   1   4       14.69       16.35      9.35 o 
 -11   2   4        1.51        3.55      5.59 o 
 -10   2   4       78.24       67.35     12.34 o 
  -9   2   4      166.31      172.12     15.14 o 
  -8   2   4      156.86      172.07     14.31 o 
  -7   2   4        0.46        1.12      2.87 o 
  -6   2   4        0.57        0.87      2.41 o 
  -5   2   4      212.67      212.73     15.03 o 
  -4   2   4       16.87       17.60      3.28 o 
  -3   2   4        7.52       11.05      2.68 o 
  -2   2   4        0.72        0.42      1.56 o 
  -1   2   4      477.21      497.93     26.77 o 
   0   2   4       33.21       24.14      8.65 o 
   1   2   4        0.07       -0.03      2.33 o 
   2   2   4      109.62      115.09     11.40 o 
   3   2   4      424.00      430.84     21.38 o 
   4   2   4       11.94       21.00      6.47 o 
   5   2   4       14.91       15.33      6.45 o 
   6   2   4       12.36        9.71      5.99 o 
   7   2   4      164.43      175.54     21.58 o 
   8   2   4      120.75      144.50     20.93 o 
   9   2   4       17.41        7.17      7.52 o 
  10   2   4        5.12        5.52      7.39 o 
 -11   3   4        5.53        9.68      6.19 o 
 -10   3   4       61.62       47.42     10.41 o 
  -9   3   4        6.12       -0.91      3.91 o 
  -8   3   4      460.60      469.86     23.26 o 
  -7   3   4      166.13      164.24     12.37 o 
  -6   3   4        8.23       10.25      3.23 o 
  -5   3   4      127.50      129.89      7.84 o 
  -4   3   4        2.93        2.93      1.97 o 
  -3   3   4        1.07        0.49      1.55 o 
  -2   3   4        0.70       -0.23      1.55 o 
  -1   3   4     2607.49     2686.17    111.63 o 
   0   3   4      185.20      160.42      7.42 o 
   1   3   4      336.62      328.52     23.59 o 
   2   3   4        8.38       11.41      4.62 o 
   3   3   4        0.04        2.31      3.49 o 
   4   3   4      106.95      131.42     15.49 o 
   5   3   4       16.96       18.74      6.76 o 
   6   3   4       64.70       57.67     12.18 o 
   7   3   4        1.42       -1.61      4.16 o 
   8   3   4      242.54      219.02     25.33 o 
   9   3   4       26.86       30.56     11.24 o 
  10   3   4       26.61       23.01     10.65 o 
 -11   4   4        0.07        2.21      5.37 o 
 -10   4   4        0.02        2.38      4.80 o 
  -9   4   4        0.49       -2.11      4.67 o 
  -8   4   4       15.13       12.82      5.84 o 
  -7   4   4       12.65       12.05      5.34 o 
  -6   4   4       15.31       21.04      4.86 o 
  -5   4   4      130.05      153.92     10.34 o 
  -4   4   4      212.68      234.01     11.15 o 
  -3   4   4      358.11      379.95     28.47 o 
  -2   4   4       52.34       56.12      5.22 o 
  -1   4   4       40.74       34.40      3.86 o 
   0   4   4       13.69        6.61      2.10 o 
   1   4   4      912.74      983.71     31.32 o 
   2   4   4      239.46      256.68     11.54 o 
   3   4   4       15.51       15.11      4.52 o 
   4   4   4      220.29      229.36     17.10 o 
   5   4   4      322.19      331.42     21.82 o 
   6   4   4       44.04       37.39      9.94 o 
   7   4   4        5.30        9.73      6.64 o 
   8   4   4       43.93       53.59     13.45 o 
   9   4   4        0.16       -0.66      5.31 o 
  10   4   4        6.13        3.90      7.65 o 
 -11   5   4       26.06       28.71      9.54 o 
 -10   5   4       16.02       22.55      8.55 o 
  -9   5   4        8.54        7.31      5.65 o 
  -8   5   4        5.15        4.09      4.36 o 
  -7   5   4       49.07       55.14      9.90 o 
  -6   5   4        0.78        0.70      2.96 o 
  -5   5   4      328.09      324.12     14.11 o 
  -4   5   4       39.81       35.24      5.67 o 
  -3   5   4        9.59        8.61      2.77 o 
  -2   5   4       11.78       16.74      2.57 o 
  -1   5   4      147.39      157.01      6.85 o 
   0   5   4      241.22      265.90      8.21 o 
   1   5   4      276.95      290.03      8.26 o 
   2   5   4      100.82      106.21      8.70 o 
   3   5   4       34.80       41.09      7.33 o 
   4   5   4        0.14        1.49      2.99 o 
   5   5   4       23.17       29.89      7.47 o 
   6   5   4       35.13       26.21      8.80 o 
   7   5   4        6.69        3.00      5.50 o 
   8   5   4      129.99      114.78     18.90 o 
   9   5   4       62.94       68.68     15.89 o 
  10   5   4        2.13        1.02      6.83 o 
 -11   6   4        8.84        8.52      8.43 o 
 -10   6   4       77.48       68.48     12.96 o 
  -9   6   4        7.96        9.75      5.99 o 
  -8   6   4       15.82       11.97      6.11 o 
  -7   6   4        9.66       10.81      4.54 o 
  -6   6   4       27.18       25.67      5.67 o 
  -5   6   4       99.76      104.26     10.18 o 
  -4   6   4      137.24      137.72     11.12 o 
  -3   6   4       36.84       40.07      6.66 o 
  -2   6   4        6.52        6.07      2.74 o 
  -1   6   4      472.63      523.06     29.17 o 
   0   6   4        1.03        2.24      2.07 o 
   1   6   4       56.93       51.72      6.30 o 
   2   6   4        2.39        5.43      2.87 o 
   3   6   4       25.93       20.40      4.87 o 
   4   6   4     1149.89     1143.62     31.30 o 
   5   6   4       73.74       78.58      9.75 o 
   6   6   4        1.66        1.44      3.48 o 
   7   6   4        1.70        0.50      3.55 o 
   8   6   4        0.74        2.41      4.68 o 
   9   6   4       55.21       68.62     13.02 o 
 -10   7   4        0.29       -2.36      5.86 o 
  -9   7   4       94.98       76.30     15.72 o 
  -8   7   4      102.87      102.51     14.47 o 
  -7   7   4       31.55       35.27      7.48 o 
  -6   7   4       30.94       32.38      6.44 o 
  -5   7   4        3.84        0.65      2.92 o 
  -4   7   4      536.67      534.32     20.00 o 
  -3   7   4       36.64       40.89      7.06 o 
  -2   7   4      236.51      245.29     10.89 o 
  -1   7   4      181.20      188.10     12.98 o 
   0   7   4        1.21       -0.39      2.55 o 
   1   7   4       16.31       16.50      4.03 o 
   2   7   4       27.09       26.45      5.19 o 
   3   7   4      133.02      136.29     10.87 o 
   4   7   4       79.86       75.12      9.40 o 
   5   7   4      296.39      280.65     15.47 o 
   6   7   4       47.50       37.35      7.55 o 
   7   7   4        9.07        7.31      4.88 o 
   8   7   4       83.22       88.31     12.15 o 
   9   7   4        9.96       17.45      7.79 o 
 -10   8   4        6.35        1.24      6.28 o 
  -9   8   4       85.76       85.47     17.32 o 
  -8   8   4        1.23       -4.55      4.25 o 
  -7   8   4      134.08      164.79     16.85 o 
  -6   8   4      157.66      159.46     16.32 o 
  -5   8   4       48.02       43.18      8.67 o 
  -4   8   4      192.87      187.84     18.56 o 
  -3   8   4       82.08       80.14     13.12 o 
  -2   8   4        0.37        3.18      3.35 o 
  -1   8   4       14.77       14.56      5.10 o 
   0   8   4      127.58      137.97     13.46 o 
   1   8   4       10.81       16.75      5.53 o 
   2   8   4       18.38       14.31      5.22 o 
   3   8   4       43.98       52.79      7.89 o 
   4   8   4      132.98      130.17     12.34 o 
   5   8   4       44.95       42.37      7.79 o 
   6   8   4       15.74       16.57      5.90 o 
   7   8   4       37.32       30.32      7.36 o 
   8   8   4       21.20       25.83      7.42 o 
   9   8   4        2.39        5.42      5.83 o 
  -9   9   4        0.57       -0.74      5.27 o 
  -8   9   4       13.06       13.23      8.16 o 
  -7   9   4        6.84        9.34      5.74 o 
  -6   9   4       19.04       20.85      6.94 o 
  -5   9   4      141.71      149.41     16.03 o 
  -4   9   4       56.21       82.87     21.26 o 
  -3   9   4        2.23        2.48      4.97 o 
  -2   9   4        4.26        1.04      3.47 o 
  -1   9   4       29.30       37.08      7.58 o 
   0   9   4      189.78      210.86     15.29 o 
   1   9   4      116.48      119.19     13.57 o 
   2   9   4       34.75       34.56      7.62 o 
   3   9   4      173.47      167.63     16.79 o 
   4   9   4      130.03      174.00     18.77 o 
   5   9   4        5.29        2.27      4.11 o 
   6   9   4       23.18       20.61      6.37 o 
   7   9   4        0.61        1.38      4.42 o 
   8   9   4       22.24       25.69      7.77 o 
  -9  10   4        0.11       -1.63      6.11 o 
  -8  10   4        6.49        5.26      5.67 o 
  -7  10   4        2.07        1.17      4.30 o 
  -6  10   4        0.12        2.02      4.32 o 
  -5  10   4       35.70       45.65      9.54 o 
  -4  10   4       44.28       35.49     10.30 o 
  -3  10   4       11.26       15.18      7.81 o 
  -2  10   4        0.03        1.46      3.76 o 
  -1  10   4       18.44       14.33      5.93 o 
   0  10   4       92.52       92.61     12.37 o 
   1  10   4        9.49       10.81      5.21 o 
   2  10   4      200.09      180.99     17.49 o 
   3  10   4        7.33        7.92      5.46 o 
   4  10   4      336.74      351.70     21.32 o 
   5  10   4        0.00        0.41      4.29 o 
   6  10   4        4.56        7.08      5.79 o 
   7  10   4       12.37       11.78      6.78 o 
   8  10   4       15.98       12.49      6.46 o 
  -8  11   4       55.38       77.28     13.65 o 
  -7  11   4       17.00       22.87      8.16 o 
  -6  11   4      198.07      199.49     19.96 o 
  -5  11   4       21.06       23.15      7.57 o 
  -4  11   4       14.75        3.71      6.01 o 
  -3  11   4      114.69      116.40     18.24 o 
  -2  11   4      130.84      132.23     32.00 o 
  -1  11   4        3.74        3.22      4.15 o 
   0  11   4       10.06       17.76      6.47 o 
   1  11   4      139.03      147.22     16.10 o 
   2  11   4        7.60        4.10      4.71 o 
   3  11   4      332.84      336.48     20.90 o 
   4  11   4       54.64       51.47     10.60 o 
   5  11   4       14.91       11.72      6.02 o 
   6  11   4        4.15        3.66      5.63 o 
   7  11   4       39.87       36.48     10.49 o 
  -7  12   4       66.60       69.39     12.94 o 
  -6  12   4       83.18       94.51     14.43 o 
  -5  12   4        3.33        1.93      4.83 o 
  -4  12   4        0.08       -0.26      5.30 o 
  -3  12   4        0.89        0.87      5.36 o 
  -2  12   4       25.83       33.80     11.17 o 
  -1  12   4       27.91       31.85      8.21 o 
   0  12   4       87.92       78.11     12.03 o 
   1  12   4       89.83      102.89     13.90 o 
   2  12   4       29.52       21.39      7.47 o 
   3  12   4       43.99       53.00     10.92 o 
   4  12   4        0.78        2.75      4.97 o 
   5  12   4        0.33       -3.59      4.59 o 
   6  12   4       11.74       14.31      7.76 o 
  -6  13   4       72.65       77.62     13.57 o 
  -5  13   4        4.76        4.18      5.66 o 
  -4  13   4       47.57       41.05     12.63 o 
  -3  13   4        7.64        8.18      7.69 o 
  -2  13   4        0.32       -1.90      5.21 o 
  -1  13   4       55.88       40.28      9.71 o 
   0  13   4       10.55       11.45      6.07 o 
   1  13   4       13.41        8.20      5.74 o 
   2  13   4       31.91       34.64      9.10 o 
   3  13   4        3.10        3.68      5.35 o 
   4  13   4        0.81        1.86      5.29 o 
   5  13   4        0.72        1.36      5.90 o 
  -5  14   4       45.63       45.08     13.95 o 
  -4  14   4       28.91       36.32     12.80 o 
  -3  14   4        3.81        3.95      7.09 o 
  -2  14   4       56.47       47.87     13.36 o 
  -1  14   4       22.49       25.82     10.22 o 
   0  14   4       26.84       30.51      9.19 o 
   1  14   4        7.11        6.32      5.79 o 
   2  14   4       26.69       16.57      7.51 o 
   3  14   4      152.66      131.55     17.41 o 
   4  14   4       19.86       19.01      8.49 o 
  -3  15   4        1.42       -1.51      6.02 o 
  -2  15   4        4.32        2.32      7.00 o 
  -1  15   4        1.46        0.71      6.08 o 
   0  15   4        7.12        8.28      6.63 o 
   1  15   4       26.02       21.92      8.21 o 
   2  15   4        0.78        1.77      5.44 o 
 -11   1   5        2.49        3.51      5.58 o 
 -10   1   5       16.55       14.81      6.82 o 
  -9   1   5        6.24        8.63      5.62 o 
  -8   1   5       99.50       82.35     10.35 o 
  -7   1   5      179.97      158.05     13.40 o 
  -6   1   5       12.50       10.25      4.16 o 
  -5   1   5       44.33       48.33      6.86 o 
  -4   1   5      246.82      265.32     12.30 o 
  -3   1   5       18.60       15.91      2.95 o 
  -2   1   5       50.23       55.84      6.10 o 
  -1   1   5        2.52        5.08      3.59 o 
   0   1   5        0.00        1.17      3.04 o 
   1   1   5      797.92      880.01     29.63 o 
   2   1   5      300.09      339.86     19.56 o 
   3   1   5        2.28        3.96      3.96 o 
   4   1   5       49.93       47.50     10.29 o 
   5   1   5        4.30        5.58      5.43 o 
   6   1   5      247.88      283.04     22.58 o 
   7   1   5      257.78      259.55     24.94 o 
   8   1   5       27.37       35.54     11.69 o 
   9   1   5        3.04       -1.36      5.36 o 
 -11   2   5        8.17       10.08      7.02 o 
 -10   2   5        1.15        2.97      4.89 o 
  -9   2   5      385.24      337.54     25.85 o 
  -8   2   5      155.19      137.36     15.65 o 
  -7   2   5       42.93       42.80      8.83 o 
  -6   2   5        2.98        4.40      3.19 o 
  -5   2   5        2.69        5.22      2.99 o 
  -4   2   5       15.70       12.66      3.28 o 
  -3   2   5      454.09      482.99     22.77 o 
  -2   2   5      142.01      175.44     10.76 o 
  -1   2   5       71.95       58.64      6.32 o 
   0   2   5      240.44      225.14     22.71 o 
   1   2   5       52.28       68.82     10.52 o 
   2   2   5       42.62       38.68     11.41 o 
   3   2   5        8.44       12.21      5.70 o 
   4   2   5        1.20        2.51      4.37 o 
   5   2   5      227.42      208.24     20.11 o 
   6   2   5       65.01       54.46     12.49 o 
   7   2   5       51.99       46.80     12.28 o 
   8   2   5       66.05       93.36     17.97 o 
   9   2   5       28.08       32.53     11.58 o 
 -11   3   5        0.04        3.82      5.32 o 
 -10   3   5        0.02        0.02      5.12 o 
  -9   3   5      126.95      125.81     16.26 o 
  -8   3   5        1.20       -0.94      3.77 o 
  -7   3   5        0.81        2.47      4.13 o 
  -6   3   5       34.04       34.39      7.67 o 
  -5   3   5       27.36       33.31      5.68 o 
  -4   3   5      115.71      124.31      9.63 o 
  -3   3   5      123.67      124.15      7.73 o 
  -2   3   5       43.53       46.07      5.52 o 
  -1   3   5     1324.29     1311.13     35.53 o 
   0   3   5     1082.94     1102.24     35.32 o 
   1   3   5        5.14        3.57      3.56 o 
   2   3   5       15.24       22.14      6.67 o 
   3   3   5        1.75        1.58      3.47 o 
   4   3   5      128.38      128.91     30.71 o 
   5   3   5      311.59      285.32     21.49 o 
   6   3   5      392.15      407.02     27.21 o 
   7   3   5      156.27      181.15     23.23 o 
   8   3   5       21.75       30.59     11.44 o 
   9   3   5       37.24       32.41     12.06 o 
 -10   4   5       50.09       39.23     10.16 o 
  -9   4   5       65.81       80.13     13.33 o 
  -8   4   5      110.09      112.13     14.58 o 
  -7   4   5       14.69       11.40      5.41 o 
  -6   4   5      182.17      194.99     17.28 o 
  -5   4   5       30.70       33.24      5.98 o 
  -4   4   5        5.37        5.24      3.23 o 
  -3   4   5        0.33        1.61      2.72 o 
  -2   4   5       14.40       11.97      4.09 o 
  -1   4   5       19.63       20.00      3.90 o 
   0   4   5      436.62      457.61     14.25 o 
   1   4   5       33.19       38.24      5.19 o 
   2   4   5      360.30      364.06     17.07 o 
   3   4   5      303.94      299.58     19.60 o 
   4   4   5        3.80        5.73      4.90 o 
   5   4   5        0.41       -0.88      4.17 o 
   6   4   5       41.34       40.89     11.30 o 
   7   4   5       44.94       32.17     10.41 o 
   8   4   5      254.72      255.16     29.03 o 
   9   4   5      100.49       92.54     18.98 o 
 -10   5   5        1.71        1.76      5.60 o 
  -9   5   5        7.06        2.74      4.72 o 
  -8   5   5      332.46      352.45     21.58 o 
  -7   5   5       13.92       10.72      5.58 o 
  -6   5   5        3.97        3.44      4.12 o 
  -5   5   5       20.33       22.27      6.81 o 
  -4   5   5       23.23       19.70      4.79 o 
  -3   5   5      164.90      170.60     12.06 o 
  -2   5   5        1.02        2.72      2.99 o 
  -1   5   5      124.82      145.64     10.26 o 
   0   5   5      132.29      147.46     14.90 o 
   1   5   5      496.22      526.92     19.40 o 
   2   5   5      157.74      156.93     12.60 o 
   3   5   5       88.97       80.29     12.49 o 
   4   5   5       15.23        7.86      8.19 o 
   5   5   5       61.25       78.16     13.96 o 
   6   5   5       53.04       45.88     11.73 o 
   7   5   5        2.10       -2.27      4.69 o 
   8   5   5        2.87       -1.44      5.30 o 
   9   5   5       44.57       60.24     16.03 o 
 -10   6   5       20.50       16.32      7.67 o 
  -9   6   5        0.85       -0.11      4.71 o 
  -8   6   5        0.64        2.27      4.43 o 
  -7   6   5       39.62       42.70      9.28 o 
  -6   6   5       44.21       44.77      7.54 o 
  -5   6   5       61.57       74.97      9.17 o 
  -4   6   5      282.93      301.12     14.22 o 
  -3   6   5       11.74       15.55      4.71 o 
  -2   6   5       40.49       48.99      6.33 o 
  -1   6   5       61.00       57.61      8.66 o 
   0   6   5       53.96       52.93      8.58 o 
   1   6   5      230.65      231.62     14.84 o 
   2   6   5        3.70        4.32      3.12 o 
   3   6   5       62.81       61.18      8.95 o 
   4   6   5      129.62      113.38     11.79 o 
   5   6   5       45.74       43.59      9.27 o 
   6   6   5       22.79       21.23      7.24 o 
   7   6   5        0.00        1.53      4.72 o 
   8   6   5        6.38        7.29      6.23 o 
 -10   7   5        8.02        6.22      6.09 o 
  -9   7   5        5.73        3.16      5.17 o 
  -8   7   5        1.54        2.01      4.49 o 
  -7   7   5      143.23      152.49     17.04 o 
  -6   7   5       63.53       60.23      8.81 o 
  -5   7   5       17.97       22.59      5.59 o 
  -4   7   5       11.61       12.45      5.17 o 
  -3   7   5        1.64       -0.13      3.62 o 
  -2   7   5       17.56       25.43      8.09 o 
  -1   7   5       54.61       57.39      8.86 o 
   0   7   5       55.38       53.63      8.88 o 
   1   7   5      198.54      183.69     18.51 o 
   2   7   5       11.60        8.84      4.85 o 
   3   7   5      234.91      238.65     17.63 o 
   4   7   5       10.21       16.36      5.47 o 
   5   7   5      379.53      348.06     17.95 o 
   6   7   5       67.25       68.46     11.98 o 
   7   7   5        5.29        7.25      6.13 o 
   8   7   5        1.26       -0.55      5.23 o 
  -9   8   5        4.17        2.20      6.45 o 
  -8   8   5        5.43        4.28      5.74 o 
  -7   8   5       56.38       63.04     11.62 o 
  -6   8   5      166.68      173.85     14.95 o 
  -5   8   5      149.17      156.05     13.66 o 
  -4   8   5      280.60      256.17     20.72 o 
  -3   8   5       40.40       37.96     10.04 o 
  -2   8   5       24.41       17.43      7.49 o 
  -1   8   5       46.03       47.01      8.67 o 
   0   8   5       22.41       28.81      7.28 o 
   1   8   5        1.81       -0.29      3.05 o 
   2   8   5      168.49      182.11     17.33 o 
   3   8   5      552.25      560.13     25.73 o 
   4   8   5      220.16      214.83     20.19 o 
   5   8   5        1.07       -1.16      4.24 o 
   6   8   5        2.14        0.41      4.10 o 
   7   8   5       35.59       43.15      9.19 o 
   8   8   5        2.69        5.29      6.27 o 
  -9   9   5        8.46       11.36      9.17 o 
  -8   9   5        3.43        4.19      6.61 o 
  -7   9   5        0.87       -0.29      5.51 o 
  -6   9   5        6.03       10.07      5.80 o 
  -5   9   5      236.69      211.27     21.22 o 
  -4   9   5        6.05       10.42      6.78 o 
  -3   9   5        0.24       -1.55      4.16 o 
  -2   9   5        4.64        6.10      5.70 o 
  -1   9   5        3.18        0.97      3.77 o 
   0   9   5        3.82        0.97      3.67 o 
   1   9   5        0.18        0.86      3.62 o 
   2   9   5       17.90       20.88      6.73 o 
   3   9   5       16.42        7.20      5.38 o 
   4   9   5        4.52        4.98      5.21 o 
   5   9   5        1.18        3.13      4.77 o 
   6   9   5        0.92        1.05      5.25 o 
   7   9   5        0.18       -2.05      4.91 o 
  -8  10   5        0.17       -3.93      5.24 o 
  -7  10   5        2.08        2.54      5.04 o 
  -6  10   5       60.97       60.28     11.39 o 
  -5  10   5       87.51       99.25     14.17 o 
  -4  10   5       33.70       33.62     10.75 o 
  -3  10   5        9.90        7.27      5.96 o 
  -2  10   5        5.78        7.74      5.42 o 
  -1  10   5       16.60       14.31      6.08 o 
   0  10   5      110.21      108.15     13.93 o 
   1  10   5        6.91        5.81      4.88 o 
   2  10   5        2.25        4.43      4.88 o 
   3  10   5        7.46        6.80      5.35 o 
   4  10   5       18.94        9.53      7.74 o 
   5  10   5       33.77       29.93      9.36 o 
   6  10   5        0.09       -2.51      5.02 o 
   7  10   5        0.01        0.30      5.43 o 
  -7  11   5       31.65       31.15      9.21 o 
  -6  11   5       23.62       36.04      9.66 o 
  -5  11   5       33.21       35.36      9.50 o 
  -4  11   5        6.09       11.29      7.56 o 
  -3  11   5       16.23       11.60      7.40 o 
  -2  11   5       73.03       86.22     16.23 o 
  -1  11   5       82.74       63.77     14.43 o 
   0  11   5       68.77       86.63     12.76 o 
   1  11   5       42.93       33.65      8.75 o 
   2  11   5       24.72       20.96      7.14 o 
   3  11   5       13.43        6.59      5.75 o 
   4  11   5       36.84       33.62      9.34 o 
   5  11   5        4.87        3.29      5.33 o 
   6  11   5       10.00       11.00      7.41 o 
  -6  12   5        7.49        4.01      5.80 o 
  -5  12   5       29.60       33.90      9.71 o 
  -4  12   5       22.24       24.79     10.61 o 
  -3  12   5        9.75        5.59      9.24 o 
  -2  12   5        0.06       -2.00      4.76 o 
  -1  12   5        0.72       -2.64      4.89 o 
   0  12   5       11.21        9.54      5.95 o 
   1  12   5        0.09       -1.02      4.22 o 
   2  12   5        8.89       12.41      7.01 o 
   3  12   5        0.25       -0.71      4.52 o 
   4  12   5        2.35        2.42      5.57 o 
   5  12   5        9.53        2.67      5.74 o 
  -5  13   5       22.36       29.38      9.21 o 
  -4  13   5        4.26        6.38      7.74 o 
  -3  13   5        5.34       -0.88      5.93 o 
  -2  13   5       22.09       16.73      9.21 o 
  -1  13   5        7.68        5.37      6.52 o 
   0  13   5        0.89       -0.26      4.74 o 
   1  13   5        3.47        3.77      5.09 o 
   2  13   5       12.92       22.92      8.58 o 
   3  13   5        0.81        8.06      6.64 o 
   4  13   5        7.50        9.53      6.78 o 
  -4  14   5        2.16        5.15      7.24 o 
  -3  14   5        7.69       12.11      9.10 o 
  -2  14   5        4.17        2.21      6.61 o 
  -1  14   5       25.87       26.32     11.07 o 
   0  14   5        0.18        1.95      7.03 o 
   1  14   5        1.54        0.43      5.45 o 
   2  14   5       11.88       14.38      7.82 o 
 -10   0   6        9.40       12.22     12.36 o 
  -9   0   6        0.23        3.10      8.10 o 
  -8   0   6      107.97      113.98     17.56 o 
  -7   0   6      129.44      150.53     19.46 o 
  -6   0   6        4.58        2.89      5.38 o 
  -5   0   6      791.49      714.10     74.10 o 
  -4   0   6      223.86      206.91     21.30 o 
  -3   0   6        0.64        1.52      2.68 o 
  -2   0   6       69.58       68.72     11.16 o 
  -1   0   6       54.63       51.14     13.82 o 
   0   0   6       33.15       18.79      8.82 o 
   2   0   6        0.03        2.18      5.00 o 
   3   0   6      105.75       90.22     20.05 o 
   4   0   6      797.16      822.53     51.34 o 
   5   0   6        0.41       -0.48      5.72 o 
   6   0   6      199.95      169.14     30.84 o 
   7   0   6      211.17      182.89     33.98 o 
   8   0   6       30.85       24.96     15.66 o 
 -10   1   6       21.06       17.02      9.86 o 
  -9   1   6       15.72       25.30      8.16 o 
  -8   1   6        5.08        3.93      4.90 o 
  -7   1   6        0.86        0.60      3.64 o 
  -6   1   6       41.67       40.79      7.23 o 
  -5   1   6       12.55       11.07      4.11 o 
  -4   1   6      308.13      293.09     16.94 o 
  -3   1   6      157.28      159.46      9.40 o 
  -2   1   6       27.09       31.31      5.36 o 
  -1   1   6       24.53       25.22      7.07 o 
   0   1   6       11.23        6.49      4.53 o 
   1   1   6        5.80        2.49      3.83 o 
   2   1   6      192.34      188.13     17.37 o 
   3   1   6       30.42       31.38      8.78 o 
   4   1   6       86.66       71.28     13.06 o 
   5   1   6      154.21      140.71     19.21 o 
   6   1   6       72.32       68.70     14.33 o 
   7   1   6       44.35       45.41     13.01 o 
   8   1   6        1.30        3.13      6.77 o 
 -10   2   6        0.37        4.84      6.08 o 
  -9   2   6       11.69        9.72      6.30 o 
  -8   2   6       25.89       24.00      7.49 o 
  -7   2   6        4.90       -0.93      3.36 o 
  -6   2   6       12.68       15.35      5.98 o 
  -5   2   6        0.63        2.30      3.58 o 
  -4   2   6       89.71       89.76     11.12 o 
  -3   2   6        5.69        4.07      2.59 o 
  -2   2   6      159.22      165.03      9.90 o 
  -1   2   6      202.23      218.51     11.01 o 
   0   2   6      189.53      200.87     22.52 o 
   1   2   6      100.04      105.49     21.47 o 
   2   2   6       31.00       30.09      8.07 o 
   3   2   6       50.38       49.02     10.65 o 
   4   2   6       33.51       29.74     10.50 o 
   5   2   6        1.02        0.71      4.51 o 
   6   2   6        4.96        5.11      5.88 o 
   7   2   6       87.19      101.37     18.32 o 
   8   2   6       39.80       38.22     12.58 o 
 -10   3   6       17.16       16.96      7.69 o 
  -9   3   6       69.32       60.00     11.99 o 
  -8   3   6        4.52        3.24      4.58 o 
  -7   3   6       13.26        8.40      5.31 o 
  -6   3   6      125.25      118.91     14.04 o 
  -5   3   6       62.64       55.22      9.48 o 
  -4   3   6      102.62      121.96     10.97 o 
  -3   3   6      134.07      146.91     11.67 o 
  -2   3   6       32.17       26.00      5.98 o 
  -1   3   6       13.45       16.72      4.21 o 
   0   3   6        0.00        1.02      2.30 o 
   1   3   6      108.99       96.73     13.19 o 
   2   3   6       85.31       89.27     13.25 o 
   3   3   6      194.99      196.13     18.59 o 
   4   3   6       51.76       61.32     12.38 o 
   5   3   6      264.84      249.76     23.21 o 
   6   3   6      103.43      114.03     18.65 o 
   7   3   6       35.47       37.71     12.10 o 
   8   3   6        1.29        3.31      6.93 o 
 -10   4   6        0.17        1.21      5.48 o 
  -9   4   6       10.99       18.66      7.79 o 
  -8   4   6        5.03        8.73      5.51 o 
  -7   4   6       34.74       40.26      9.27 o 
  -6   4   6        3.82        1.54      3.85 o 
  -5   4   6      108.52      103.22     12.79 o 
  -4   4   6      177.14      159.37     12.05 o 
  -3   4   6       15.90       11.39      4.57 o 
  -2   4   6       18.73       24.49      5.75 o 
  -1   4   6        0.53        3.71      3.24 o 
   0   4   6        0.59        2.39      3.21 o 
   1   4   6       36.86       44.42      7.94 o 
   2   4   6        1.44        0.52      3.15 o 
   3   4   6        4.52        2.84      4.66 o 
   4   4   6        0.15        1.36      4.14 o 
   5   4   6        0.29        2.55      4.92 o 
   6   4   6       40.01       23.57      9.42 o 
   7   4   6       39.14       42.10     12.78 o 
   8   4   6      110.24      115.67     20.22 o 
  -9   5   6       62.77       59.63     14.61 o 
  -8   5   6       30.21       20.30      7.55 o 
  -7   5   6       49.17       46.47     10.04 o 
  -6   5   6       82.60       73.01     11.57 o 
  -5   5   6      368.50      364.31     23.35 o 
  -4   5   6       22.07        9.89      4.15 o 
  -3   5   6       25.94       24.99      6.26 o 
  -2   5   6        0.08        1.45      3.79 o 
  -1   5   6      164.13      162.99     39.39 o 
   0   5   6      101.88       96.91     15.05 o 
   1   5   6       97.34       95.99     15.50 o 
   2   5   6       15.02       11.19      4.93 o 
   3   5   6        1.01        1.52      3.52 o 
   4   5   6      245.06      260.64     17.58 o 
   5   5   6        1.02       -3.10      4.31 o 
   6   5   6       22.49       39.60     11.88 o 
   7   5   6       44.02       68.26     15.86 o 
   8   5   6       32.69       34.85     12.26 o 
  -9   6   6       18.44       14.72      7.46 o 
  -8   6   6       28.46       32.99      9.06 o 
  -7   6   6       35.99       30.78      8.66 o 
  -6   6   6        2.37        5.24      4.56 o 
  -5   6   6      151.63      152.26     13.33 o 
  -4   6   6      270.76      277.36     17.13 o 
  -3   6   6        3.55        6.20      5.80 o 
  -2   6   6       52.92       45.28     10.49 o 
  -1   6   6        3.60        1.61      4.19 o 
   0   6   6      375.82      362.36     29.65 o 
   1   6   6       41.05       46.67     11.11 o 
   2   6   6       23.45       27.06      9.28 o 
   3   6   6       13.02       13.96     11.00 o 
   4   6   6        4.69        4.01      4.71 o 
   5   6   6       26.29       27.21      8.16 o 
   6   6   6       32.17       39.20      9.89 o 
   7   6   6       57.74       64.65     12.66 o 
  -9   7   6        7.35        5.56      6.06 o 
  -8   7   6        0.04        4.30      5.29 o 
  -7   7   6        1.43       -1.28      4.26 o 
  -6   7   6       95.70      101.24     14.01 o 
  -5   7   6       63.68       53.74     10.02 o 
  -4   7   6        1.64        8.93      6.04 o 
  -3   7   6       22.36       15.53      7.17 o 
  -2   7   6        0.18       -0.01      4.17 o 
  -1   7   6       67.26       54.38     11.98 o 
   0   7   6       59.91       63.53     13.09 o 
   1   7   6        4.71        7.75      5.73 o 
   2   7   6       10.58        5.44      5.95 o 
   3   7   6        1.89        1.51      5.34 o 
   4   7   6      197.83      203.88     25.16 o 
   5   7   6        5.40        3.77      6.32 o 
   6   7   6        0.37       -3.32      5.06 o 
   7   7   6       10.62       11.05      7.13 o 
  -8   8   6        1.83        4.96      6.00 o 
  -7   8   6        0.06       -0.02      6.15 o 
  -6   8   6        7.39        8.25      6.97 o 
  -5   8   6        5.10        0.47      4.34 o 
  -4   8   6        0.00        1.71      5.01 o 
  -3   8   6        0.41       -2.19      4.31 o 
  -2   8   6       15.66       15.06      7.92 o 
  -1   8   6       87.09       92.57     16.22 o 
   0   8   6       81.77       82.20     11.85 o 
   1   8   6        0.02        0.22      3.78 o 
   2   8   6       22.81       12.84     10.30 o 
   3   8   6       16.45       22.26      7.87 o 
   4   8   6       47.71       31.89     11.02 o 
   5   8   6       35.10       34.70     11.94 o 
   6   8   6        9.69       10.90      8.42 o 
  -8   9   6       14.82       14.97      9.63 o 
  -7   9   6        9.65       11.89      8.69 o 
  -6   9   6       11.80       15.40      8.47 o 
  -5   9   6      340.44      345.54     37.62 o 
  -4   9   6       31.57       36.42     13.38 o 
  -3   9   6        6.14       10.04      6.97 o 
  -2   9   6        0.44       -0.13      4.73 o 
  -1   9   6        3.10        2.99      5.40 o 
   0   9   6        8.29        3.97      5.06 o 
   1   9   6       24.27       20.55      7.36 o 
   2   9   6       65.12       57.15     11.15 o 
   3   9   6       12.85       14.32      6.89 o 
   4   9   6       64.32       63.18     12.39 o 
   5   9   6        3.18        3.73      5.79 o 
   6   9   6        4.09        0.81      6.68 o 
  -7  10   6       42.48       44.91     13.91 o 
  -6  10   6        0.06        0.53      4.61 o 
  -5  10   6       16.34       18.24      7.43 o 
  -4  10   6        2.07        3.01      5.56 o 
  -3  10   6       27.36       19.44      8.59 o 
  -2  10   6        4.25        6.97      6.73 o 
  -1  10   6       15.27       13.88     12.14 o 
   0  10   6        5.30        4.62      4.62 o 
   1  10   6        4.21        4.74      4.87 o 
   2  10   6       35.04       23.33      7.95 o 
   3  10   6        6.46        9.44      6.34 o 
   4  10   6        8.00        1.39      5.18 o 
   5  10   6        0.19       -1.20      4.92 o 
  -6  11   6       12.58       12.33      7.31 o 
  -5  11   6        3.35        4.83      5.63 o 
  -4  11   6        1.10        1.35      5.32 o 
  -3  11   6       17.06       15.78      8.59 o 
  -2  11   6       16.35       18.67      9.18 o 
  -1  11   6      119.28      122.60     20.37 o 
   0  11   6       40.81       32.75     11.57 o 
   1  11   6        3.55        1.06      4.64 o 
   2  11   6        1.06        2.14      5.28 o 
   3  11   6        1.72        7.55      5.93 o 
   4  11   6        2.44        0.32      5.43 o 
  -5  12   6        5.21        6.66      6.69 o 
  -4  12   6        6.84        6.31      7.70 o 
  -3  12   6        6.87        1.59      6.11 o 
  -2  12   6       91.33       90.02     17.98 o 
  -1  12   6       20.59       29.99     11.43 o 
   0  12   6       50.92       42.33     13.27 o 
   1  12   6        0.33        0.37      4.70 o 
   2  12   6        0.00        0.13      5.02 o 
   3  12   6       14.69       16.97      7.90 o 
  -3  13   6        4.82        8.59      8.62 o 
  -2  13   6        4.83       10.47      8.63 o 
  -1  13   6        0.03        1.45      6.36 o 
   0  13   6        8.44        4.34      8.18 o 
   1  13   6        0.03        0.36      6.71 o 
  -9   1   7       11.76        7.62      7.40 o 
  -8   1   7       12.59       23.23     10.14 o 
  -7   1   7        2.52        1.59      4.12 o 
  -6   1   7        2.22        0.06      3.48 o 
  -5   1   7      116.80      108.14     13.32 o 
  -4   1   7       94.99       77.48     11.07 o 
  -3   1   7      161.99      162.93     12.98 o 
  -2   1   7       12.75       10.23      3.61 o 
  -1   1   7        0.01        0.48      3.19 o 
   0   1   7       16.30       23.73     11.58 o 
   1   1   7       94.03       88.15     13.82 o 
   2   1   7       49.58       53.10     11.36 o 
   3   1   7      136.49      119.57     17.23 o 
   4   1   7       33.84       36.63     10.42 o 
   5   1   7        0.30       -1.33      4.13 o 
   6   1   7       11.98       19.36      8.99 o 
   7   1   7        6.96        5.65      6.87 o 
  -9   2   7        2.61        3.47      5.61 o 
  -8   2   7       12.00       10.23      6.23 o 
  -7   2   7        1.65        4.29      4.83 o 
  -6   2   7       69.91       72.93     11.58 o 
  -5   2   7        5.78        6.56      4.76 o 
  -4   2   7        0.00        0.85      3.14 o 
  -3   2   7      334.25      323.52     15.13 o 
  -2   2   7      189.04      181.46     13.63 o 
  -1   2   7       39.39       41.29      6.58 o 
   0   2   7       73.30       69.88     11.96 o 
   1   2   7        8.04        5.76      5.07 o 
   2   2   7        3.26       -0.18      3.86 o 
   3   2   7       94.55       96.76     15.42 o 
   4   2   7        0.03       -1.85      4.31 o 
   5   2   7        1.36        0.13      4.71 o 
   6   2   7       21.37       19.01      8.87 o 
   7   2   7        9.79        3.92      6.52 o 
  -9   3   7       49.95       58.25     12.14 o 
  -8   3   7        0.75       -0.02      4.00 o 
  -7   3   7        0.73        1.25      4.53 o 
  -6   3   7        1.42        3.66      4.30 o 
  -5   3   7       12.85        9.61      5.38 o 
  -4   3   7      196.28      198.84     16.59 o 
  -3   3   7       90.04       86.25      9.78 o 
  -2   3   7      125.39      131.30     13.21 o 
  -1   3   7       69.54       71.99     13.07 o 
   0   3   7       23.98       16.31      5.57 o 
   1   3   7       12.42       12.61      5.25 o 
   2   3   7       18.25       18.79      7.39 o 
   3   3   7       18.01       16.64      7.31 o 
   4   3   7        4.19        2.76      5.27 o 
   5   3   7       91.15       93.86     16.78 o 
   6   3   7        5.84        3.00      5.74 o 
   7   3   7       24.06       28.73     11.51 o 
  -9   4   7      106.01      124.22     17.44 o 
  -8   4   7        0.44       -1.34      3.94 o 
  -7   4   7        0.14       -0.03      4.34 o 
  -6   4   7        8.99        5.31      4.95 o 
  -5   4   7       52.17       46.32      9.50 o 
  -4   4   7       31.01       42.46      8.50 o 
  -3   4   7        3.37        7.78      4.78 o 
  -2   4   7       35.49       54.72     11.59 o 
  -1   4   7      135.20      119.72     16.87 o 
   0   4   7      435.36      370.45     24.96 o 
   1   4   7       56.98       45.72     11.64 o 
   2   4   7       10.31       10.94      4.98 o 
   3   4   7        0.78        0.67      4.65 o 
   4   4   7       52.25       63.30     13.57 o 
   5   4   7       14.58       15.89      8.37 o 
   6   4   7        7.59       10.97      8.19 o 
   7   4   7       38.99       37.98     12.90 o 
  -8   5   7        0.40        3.18      5.32 o 
  -7   5   7        1.57        4.57      5.53 o 
  -6   5   7       10.34        9.72      6.04 o 
  -5   5   7       45.42       26.64      7.74 o 
  -4   5   7      104.60       81.93     15.71 o 
  -3   5   7       38.96       41.55     10.33 o 
  -2   5   7       53.09       62.12     12.73 o 
  -1   5   7      154.12      156.08     19.68 o 
   0   5   7      175.19      152.80     19.85 o 
   1   5   7       37.92       29.30      9.58 o 
   2   5   7        1.33        3.11      5.20 o 
   3   5   7       12.08        7.87      6.69 o 
   4   5   7      161.37      158.72     22.79 o 
   5   5   7       13.84       12.60      6.46 o 
   6   5   7       19.05       20.19      9.98 o 
  -8   6   7       35.59       36.81      9.96 o 
  -7   6   7        1.98        2.03      4.71 o 
  -6   6   7        0.96       -0.90      5.01 o 
  -5   6   7       46.69       61.92     14.21 o 
  -4   6   7       45.73       43.46      9.42 o 
  -3   6   7        9.57       12.44      7.19 o 
  -2   6   7       15.43       17.47      7.80 o 
  -1   6   7        1.08        4.01      5.28 o 
   0   6   7        3.29       -0.89      4.65 o 
   1   6   7        0.33        0.57      4.97 o 
   2   6   7        1.10       -4.16      4.01 o 
   3   6   7       14.56       14.71      8.54 o 
   4   6   7      128.43      138.73     21.94 o 
   5   6   7        0.55        1.52      6.11 o 
   6   6   7        7.50       12.20     10.61 o 
  -8   7   7       21.15       29.36     11.54 o 
  -7   7   7        5.38        5.03      6.99 o 
  -6   7   7       54.71       53.58     14.17 o 
  -5   7   7      157.91      137.65     22.10 o 
  -4   7   7       37.37       28.40      8.07 o 
  -3   7   7       55.22       51.80     12.24 o 
  -2   7   7      128.56      122.92     18.31 o 
  -1   7   7       75.62       59.75     13.11 o 
   0   7   7       86.60       88.16     16.10 o 
   1   7   7        8.90        9.71      7.22 o 
   2   7   7        9.79        9.05      7.46 o 
   3   7   7       17.46       11.20      7.91 o 
   4   7   7       53.14       55.46     14.41 o 
   5   7   7        1.00        2.94      6.95 o 
  -7   8   7        5.14       -0.92      7.54 o 
  -6   8   7        0.45       -1.00      5.72 o 
  -5   8   7       73.88       54.61     14.19 o 
  -4   8   7        0.07        1.17      5.52 o 
  -3   8   7        0.09       -2.83      5.10 o 
  -2   8   7        0.07        0.51      5.18 o 
  -1   8   7       30.79       27.89      9.58 o 
   0   8   7      219.69      206.18     24.92 o 
   1   8   7        1.74        2.08      5.30 o 
   2   8   7        1.76        5.84      6.92 o 
   3   8   7       73.74       80.55     24.44 o 
   4   8   7       32.25       41.31     13.11 o 
   5   8   7       24.75       38.08     13.44 o 
  -6   9   7       30.94       33.44     12.37 o 
  -5   9   7       12.25        6.64      7.42 o 
  -4   9   7        2.39        2.44      6.31 o 
  -3   9   7        0.13        1.34      6.15 o 
  -2   9   7        8.62        9.38      7.40 o 
  -1   9   7        7.76        9.69      7.16 o 
   0   9   7        1.15        7.03      7.61 o 
   1   9   7        2.78        0.36      5.71 o 
   2   9   7        6.96        5.98      6.46 o 
   3   9   7       30.89       38.66     12.94 o 
   4   9   7        3.52        0.97      6.71 o 
  -5  10   7       16.04       15.02      7.34 o 
  -4  10   7       19.56       20.50      9.60 o 
  -3  10   7        1.11        4.01      6.35 o 
  -2  10   7        1.91        5.50      6.44 o 
  -1  10   7       17.71       31.52     11.31 o 
   0  10   7       12.41       15.99      9.16 o 
   1  10   7        0.79        3.86      6.67 o 
   2  10   7        1.02        3.80      6.51 o 
   3  10   7        1.75        1.32      6.51 o 
  -4  11   7        1.86        5.63      7.18 o 
  -3  11   7        0.26       -2.70      4.99 o 
  -2  11   7        3.88        4.84      7.30 o 
  -1  11   7       59.88       40.75     12.87 o 
   0  11   7        1.55       -0.56      6.02 o 
   1  11   7        2.74        3.38      6.82 o 
   2  11   7        0.01        2.37      5.94 o 
  -1  12   7        1.62        4.49      6.93 o 
  -8   0   8       19.12       34.01     16.75 o 
  -7   0   8        7.62       21.52     13.38 o 
  -6   0   8       20.59       15.29     11.88 o 
  -5   0   8       10.14       16.24     11.30 o 
  -4   0   8       95.99       81.06     20.63 o 
  -3   0   8       85.28       61.52     18.01 o 
  -2   0   8       20.42       23.37     10.04 o 
  -1   0   8        1.45        0.85      6.60 o 
   0   0   8      240.64      222.62     27.61 o 
   1   0   8      269.57      298.03     32.24 o 
   2   0   8      135.97      123.86     25.53 o 
   3   0   8       17.23       12.56      9.77 o 
   4   0   8        0.27        3.74      8.00 o 
   5   0   8        1.95        2.14      8.99 o 
  -8   1   8        1.55        6.43      7.74 o 
  -7   1   8        0.28        1.63      5.47 o 
  -6   1   8       15.33        8.37      6.42 o 
  -5   1   8       23.33       32.02     10.36 o 
  -4   1   8        0.61        3.12      4.02 o 
  -3   1   8        0.13        0.96      3.68 o 
  -2   1   8        0.01        1.01      3.64 o 
  -1   1   8       20.65       30.40      7.44 o 
   0   1   8       42.26       44.94     13.70 o 
   1   1   8        4.07        2.05      4.80 o 
   2   1   8        7.20        9.91      6.52 o 
   3   1   8       44.01       43.67     11.77 o 
   4   1   8        2.21       -1.82      4.36 o 
   5   1   8        1.25       -1.45      4.81 o 
  -8   2   8        4.52       -0.53      6.11 o 
  -7   2   8        4.99        2.16      6.16 o 
  -6   2   8        0.14        1.81      4.76 o 
  -5   2   8        0.34        1.15      3.80 o 
  -4   2   8        7.55        8.66      5.09 o 
  -3   2   8        2.24        1.43      3.62 o 
  -2   2   8        2.43        1.17      3.85 o 
  -1   2   8       73.87       63.76     12.94 o 
   0   2   8        1.28        2.49      5.19 o 
   1   2   8        3.55       -0.07      6.26 o 
   2   2   8       16.37       15.34      7.56 o 
   3   2   8       22.43       26.41      9.38 o 
   4   2   8       51.30       44.12     11.97 o 
   5   2   8        9.01        6.32      6.80 o 
  -8   3   8        7.53        7.80      6.24 o 
  -7   3   8        0.77        1.77      4.79 o 
  -6   3   8        4.40        3.28      4.72 o 
  -5   3   8       16.38       21.47      7.46 o 
  -4   3   8       14.16       27.16      7.64 o 
  -3   3   8       54.75       54.94     12.86 o 
  -2   3   8       84.88       90.50     15.08 o 
  -1   3   8       26.42       17.14      7.58 o 
   0   3   8       23.68       21.15      8.66 o 
   1   3   8        3.18       -1.81      4.57 o 
   2   3   8        4.38        7.73      9.63 o 
   3   3   8        6.51        8.60      6.63 o 
   4   3   8       30.32       40.00     11.82 o 
   5   3   8        0.10       -1.75      5.67 o 
  -7   4   8        4.62        5.24      5.42 o 
  -6   4   8        0.25        0.79      4.65 o 
  -5   4   8       19.63       25.36     10.07 o 
  -4   4   8        3.73        2.91      5.89 o 
  -3   4   8       55.67       38.22     11.32 o 
  -2   4   8       17.73       19.14      8.14 o 
  -1   4   8       82.07       71.96     14.01 o 
   0   4   8       24.88       16.47     10.28 o 
   1   4   8       68.91       72.25     14.76 o 
   2   4   8       69.31       76.29     15.79 o 
   3   4   8       13.32       14.94      8.42 o 
   4   4   8       21.08       27.54     16.31 o 
   5   4   8        0.62        1.94     10.32 o 
  -7   5   8        0.01        1.41      6.05 o 
  -6   5   8       13.14       11.84      7.38 o 
  -5   5   8       43.08       43.70     14.54 o 
  -4   5   8        0.81        2.20      5.84 o 
  -3   5   8       40.32       50.97     18.28 o 
  -2   5   8        7.44        9.73      6.77 o 
  -1   5   8       58.35       76.86     14.94 o 
   0   5   8        7.17        8.40      6.78 o 
   1   5   8        2.00        5.44      6.77 o 
   2   5   8        2.82        2.96      9.40 o 
   3   5   8        9.01       14.56      8.64 o 
   4   5   8        2.83        1.52      6.42 o 
   5   5   8        1.38        0.62      6.63 o 
  -6   6   8       18.75        7.20      7.36 o 
  -5   6   8        0.18        5.01      6.67 o 
  -4   6   8        8.40       12.79      8.24 o 
  -3   6   8        2.67        9.34      6.81 o 
  -2   6   8        8.79       11.82      7.46 o 
  -1   6   8      103.32       94.73     17.92 o 
   0   6   8        8.12        9.21      7.42 o 
   1   6   8        7.54       15.66      8.33 o 
   2   6   8        1.23        0.32      5.45 o 
   3   6   8      127.11      188.31     26.24 o 
   4   6   8       13.91       10.37      8.23 o 
  -6   7   8        4.67        5.29      7.12 o 
  -5   7   8       40.49       42.06     13.29 o 
  -4   7   8        0.19        2.88      6.40 o 
  -3   7   8       31.93       40.01     11.95 o 
  -2   7   8       54.21       52.08     13.35 o 
  -1   7   8        0.05        2.49      6.00 o 
   0   7   8       20.60       22.68      9.91 o 
   1   7   8       11.97       10.42      7.74 o 
   2   7   8        3.13        5.29      6.91 o 
   3   7   8        8.82        7.40      7.90 o 
  -5   8   8        0.22        2.38      6.63 o 
  -4   8   8        5.88        0.52      5.74 o 
  -3   8   8       28.85       28.51     10.77 o 
  -2   8   8       35.87       24.14     10.27 o 
  -1   8   8       13.90       11.65      8.20 o 
   0   8   8        5.97        7.39      7.67 o 
   1   8   8        4.03        1.52      5.95 o 
   2   8   8       20.65       17.48      9.81 o 
   3   8   8        1.20        2.55      6.74 o 
  -4   9   8        0.66       -3.94      5.50 o 
  -3   9   8        5.17        4.62      7.49 o 
  -2   9   8        0.52        3.61      7.07 o 
  -1   9   8       28.00       23.68     10.13 o 
   0   9   8        0.02        1.09      5.90 o 
   1   9   8        6.78        5.29      7.32 o 
  -6   1   9        0.45        4.35      6.78 o 
  -5   1   9        0.66       -2.93      4.94 o 
  -4   1   9        0.03        1.26      5.95 o 
  -3   1   9        2.10        4.60      5.91 o 
  -2   1   9        0.20        5.80      6.55 o 
  -1   1   9        1.13       -2.45      7.01 o 
   0   1   9        9.99       15.35     11.13 o 
   1   1   9       13.60        8.51      9.77 o 
   2   1   9       32.94       17.01      8.40 o 
   3   1   9        0.03        1.27      5.80 o 
  -6   2   9        6.93        8.61      8.06 o 
  -5   2   9       18.69       10.74      7.96 o 
  -4   2   9        4.27        2.13      5.99 o 
  -3   2   9       15.29       17.31      8.36 o 
  -2   2   9        7.45        9.01      6.86 o 
  -1   2   9        9.18       15.63     11.44 o 
   0   2   9        7.56        7.82      7.03 o 
   1   2   9        1.06       -1.17      4.90 o 
   2   2   9        3.05        4.94      9.63 o 
   3   2   9        0.03        2.25      9.02 o 
  -5   3   9        2.40       -1.75      5.48 o 
  -4   3   9       26.80       32.90     11.32 o 
  -3   3   9        0.00        0.07      5.27 o 
  -2   3   9       23.40       18.83      9.07 o 
  -1   3   9       18.35       18.11      8.70 o 
   0   3   9        1.38        5.30      6.98 o 
   1   3   9        3.80        0.72      5.38 o 
   2   3   9       31.15       43.66     12.84 o 
   3   3   9       45.15       35.30     16.58 o 
  -5   4   9       12.80       10.19     11.88 o 
  -4   4   9       16.45       16.06      8.75 o 
  -3   4   9        0.34       -2.50      5.27 o 
  -2   4   9        1.52        4.73      8.72 o 
  -1   4   9       10.91       13.21     12.44 o 
   0   4   9        4.87        7.56      7.75 o 
   1   4   9        0.22        3.64      6.95 o 
   2   4   9       10.22        8.95      7.71 o 
  -4   5   9       20.55       24.91     10.22 o 
  -3   5   9        6.74        3.65      7.10 o 
  -2   5   9        0.06       -3.74      7.22 o 
  -1   5   9       20.00       14.09      8.42 o 
   0   5   9        0.55        0.79      5.66 o 
   1   5   9       12.14       13.77      8.46 o 
   2   5   9        6.77        5.55      7.85 o 
  -3   6   9        1.56        1.34      6.24 o 
  -2   6   9        2.30       -0.03      7.29 o 
  -1   6   9       73.84       63.85     15.21 o 
   0   6   9        3.40        4.53      7.55 o 
   1   6   9        5.14        4.42      7.46 o 
                                                 
